# Supplementary material for: Bis{2-[(E)-(4-fluoro­benz­yl)imino­meth­yl]-6-meth­oxy­phenolato-κ2 N,O 1}nickel(II)
Source: Acta Crystallogr Sect E Struct Rep Online. 2011 Jul 2;67(Pt 8):m1010–1. doi: 10.1107/S1600536811025189 (PMC3212107; doi:10.1107/S1600536811025189)
Supplement: Supplementary file 1 [file e-67-m1010-sup1.cif]

##############################################################################
#                                                                            #
# This CIF contains the data in a paper accepted for publication in          #
# Acta Crystallographica Section E. It conforms to the requirements of       #
# Notes for Authors for Acta Crystallographica Section E, and has been       #
# peer reviewed under the auspices of the IUCr Commission on Journals.       #
#                                                                            #
# Full details of the Crystallographic Information File format               #
# are given in the paper "The Crystallographic Information File (CIF):       #
# a New Standard Archive File for Crystallography" by S. R. Hall, F. H.      #
# Allen and I. D. Brown [Acta Cryst. (1991), A47, 655-685].                  #
#                                                                            #
# The current version of the core CIF dictionary is obtainable from          #
# ftp://ftp.iucr.org/pub/cif_core.dic.                                       #
#                                                                            #
# Software is freely available for graphical display of the structure(s)     #
# in this CIF. For information consult the CIF software page                 #
# http://www.iucr.org/resources/cif/software.                                #
#                                                                            #
# This file may be used for bona fide research purposes within the           #
# scientific community so long as proper attribution is given to the journal # 
# article from which it was obtained.                                        #
#                                                                            #
##############################################################################
data_global
_audit_creation_method     'form.cif (version 2.0)'
_journal_data_validation_number     ?
_journal_date_recd_electronic     2011-06-14
_journal_date_accepted     2011-06-27
_journal_name_full     'Acta Crystallographica, Section E'
_journal_year     2011
_journal_volume     67
_journal_issue      8
_journal_page_first     m1010
_journal_page_last     m1011
_journal_paper_category     QM
_journal_coeditor_code     HY2443
_publ_contact_author_name     'Prof. Fun, Hoong-Kun'
_publ_contact_author_address
;
      X-ray Crystallography Unit
      School of Physics
      Universiti Sains Malaysia
      11800 USM, Penang
      Malaysia
;
_publ_contact_author_email     'hkfun@usm.my'
_publ_contact_author_fax     '604 6579150'
_publ_contact_author_phone     '604 6533652'
_publ_section_title
;\
Bis{2-[(<i>E</i>)-(4-fluorobenzyl)iminomethyl]-6-methoxyphenolato-\
\k^2^<i>N</i>,<i>O</i>^1^}nickel(II)
;
loop_
    _publ_author_name
    _publ_author_footnote
    _publ_author_address
    'Hadariah Bahron' ?
;
      Faculty of Applied Sciences
      Universiti Teknologi MARA
      40450 Shah Alam
      Selangor
      Malaysia
;
    'Amalina Mohd Tajuddin' ?
;
      Faculty of Applied Sciences
      Universiti Teknologi MARA
      40450 Shah Alam
      Selangor
      Malaysia
;
    'Wan Nazihah Wan Ibrahim' ?
;
      Faculty of Applied Sciences
      Universiti Teknologi MARA
      40450 Shah Alam
      Selangor
      Malaysia
;
    'Madhukar Hemamalini' ?
;
      X-ray Crystallography Unit
      School of Physics
      Universiti Sains Malaysia
      11800 USM, Penang
      Malaysia
;
    'Hoong-Kun Fun'
;
      Thomson Reuters ResearcherID: A-3561-2009.
;
;
      X-ray Crystallography Unit
      School of Physics
      Universiti Sains Malaysia
      11800 USM, Penang
      Malaysia
;
data_I
_audit_creation_method     SHELXL-97
_chemical_name_systematic
;
Bis{2-[(<i>E</i>)-(4-fluorobenzyl)iminomethyl]-6-methoxyphenolato-
\k^2^<i>N</i>,<i>O</i>^1^}nickel(II)
;
_chemical_name_common     ?
_chemical_formula_moiety     'C30 H26 F2 N2 Ni O4'
_chemical_formula_sum     'C30 H26 F2 N2 Ni O4'
_chemical_formula_iupac     '[Ni (C15 H13 F N O2)2]'
_chemical_formula_weight     575.24
_chemical_melting_point     ?
_symmetry_cell_setting     triclinic
_symmetry_space_group_name_H-M     'P -1'
_symmetry_space_group_name_Hall     '-P 1'
loop_
    _symmetry_equiv_pos_as_xyz
    'x, y, z'
    '-x, -y, -z'
_cell_length_a     5.0110(2)
_cell_length_b     10.9309(4)
_cell_length_c     12.2435(5)
_cell_angle_alpha     109.631(2)
_cell_angle_beta     99.083(3)
_cell_angle_gamma     91.020(3)
_cell_volume     621.92(4)
_cell_formula_units_Z     1
_cell_measurement_reflns_used     3312
_cell_measurement_theta_min     3.10
_cell_measurement_theta_max     29.86
_cell_measurement_temperature     100.0(10)
_exptl_crystal_description     needle
_exptl_crystal_colour     green
_exptl_crystal_size_max     0.49
_exptl_crystal_size_mid     0.09
_exptl_crystal_size_min     0.03
_exptl_crystal_density_diffrn     1.536
_exptl_crystal_density_meas     ?
_exptl_crystal_density_method     'not measured'
_exptl_crystal_F_000     298
_exptl_absorpt_coefficient_mu     0.837
_exptl_absorpt_correction_type     multi-scan
_exptl_absorpt_process_details     '(SADABS; Bruker, 2001)'
_exptl_absorpt_correction_T_min     0.6851
_exptl_absorpt_correction_T_max     0.9770
_exptl_special_details
;
The crystal was placed in the cold stream of an Oxford Cryosystems Cobra
open-flow nitrogen cryostat (Cosier, J. & Glazer, A. M. (1986).
<i>J. Appl. Cryst.</i> <b>19</b>, 105--107) operating at
100.0(1) K.
;
_diffrn_ambient_temperature     100.0(10)
_diffrn_radiation_type     MoK\a
_diffrn_radiation_wavelength     0.71073
_diffrn_radiation_source     'fine-focus sealed tube'
_diffrn_radiation_monochromator     graphite
_diffrn_measurement_device_type     'Bruker APEXII CCD'
_diffrn_measurement_method     '\f and \w'
_diffrn_detector_area_resol_mean     ?
_diffrn_reflns_number     14720
_diffrn_reflns_av_R_equivalents     0.0709
_diffrn_reflns_av_sigmaI/netI     0.0638
_diffrn_reflns_theta_min     1.79
_diffrn_reflns_theta_max     31.00
_diffrn_reflns_theta_full     31.00
_diffrn_measured_fraction_theta_max     0.994
_diffrn_measured_fraction_theta_full     0.994
_diffrn_reflns_limit_h_min     -7
_diffrn_reflns_limit_h_max     7
_diffrn_reflns_limit_k_min     -15
_diffrn_reflns_limit_k_max     15
_diffrn_reflns_limit_l_min     -17
_diffrn_reflns_limit_l_max     16
_diffrn_standards_number     ?
_diffrn_standards_interval_count     ?
_diffrn_standards_interval_time     ?
_diffrn_standards_decay_%     ?
_refine_special_details
;
;
_reflns_number_total     3948
_reflns_number_gt     3148
_reflns_threshold_expression     I>2\s(I)
_refine_ls_structure_factor_coef     Fsqd
_refine_ls_matrix_type     full
_refine_ls_R_factor_all     0.0652
_refine_ls_R_factor_gt     0.0465
_refine_ls_wR_factor_gt     0.1032
_refine_ls_wR_factor_ref     0.1141
_refine_ls_goodness_of_fit_ref     1.077
_refine_ls_restrained_S_all     1.077
_refine_ls_number_reflns     3948
_refine_ls_number_parameters     222
_refine_ls_number_restraints     0
_refine_ls_hydrogen_treatment     constr
_refine_ls_weighting_scheme     calc
_refine_ls_weighting_details
         'calc w=1/[\s^2^(Fo^2^)+(0.0469P)^2^+0.2521P] where P=(Fo^2^+2Fc^2^)/3'
_atom_sites_solution_hydrogens     geom
_atom_sites_solution_primary     direct
_atom_sites_solution_secondary     difmap
_refine_ls_shift/su_max     ?
_refine_ls_shift/su_max_lt     0.001
_refine_ls_shift/su_mean     0.000
_refine_diff_density_max     0.550
_refine_diff_density_min     -1.198
_refine_ls_extinction_method     none
_refine_ls_extinction_coef     ?
loop_
    _atom_type_symbol
    _atom_type_description
    _atom_type_scat_dispersion_real
    _atom_type_scat_dispersion_imag
    _atom_type_scat_source
    'C' 'C' 0.0033 0.0016
                         'International Tables Vol C Tables 4.2.6.8 and 6.1.1.4'
    'H' 'H' 0.0000 0.0000
                         'International Tables Vol C Tables 4.2.6.8 and 6.1.1.4'
    'N' 'N' 0.0061 0.0033
                         'International Tables Vol C Tables 4.2.6.8 and 6.1.1.4'
    'O' 'O' 0.0106 0.0060
                         'International Tables Vol C Tables 4.2.6.8 and 6.1.1.4'
    'F' 'F' 0.0171 0.0103
                         'International Tables Vol C Tables 4.2.6.8 and 6.1.1.4'
    'Ni' 'Ni' 0.3393 1.1124
                         'International Tables Vol C Tables 4.2.6.8 and 6.1.1.4'
_computing_data_collection     'APEX2 (Bruker, 2007)'
_computing_cell_refinement     'SAINT (Bruker, 2007)'
_computing_data_reduction     'SAINT (Bruker, 2007)'
_computing_structure_solution     'SHELXTL (Sheldrick, 2008)'
_computing_structure_refinement     'SHELXTL (Sheldrick, 2008)'
_computing_molecular_graphics     'SHELXTL (Sheldrick, 2008)'
_computing_publication_material
                             'SHELXTL (Sheldrick, 2008) and PLATON (Spek, 2009)'
loop_
    _atom_site_type_symbol
    _atom_site_label
    _atom_site_fract_x
    _atom_site_fract_y
    _atom_site_fract_z
    _atom_site_U_iso_or_equiv
    _atom_site_adp_type
    _atom_site_calc_flag
    _atom_site_refinement_flags
    _atom_site_occupancy
    _atom_site_symmetry_multiplicity
    _atom_site_disorder_assembly
    _atom_site_disorder_group
    Ni Ni1 0.5000 0.5000 0.0000 0.01452(11) Uani d S 1 2 . .
    O O1 0.7199(3) 0.64851(13) 0.03573(12) 0.0179(3) Uani d . 1 1 . .
    O O2 1.0870(3) 0.82320(14) 0.03948(13) 0.0216(3) Uani d . 1 1 . .
    N N1 0.3601(3) 0.56402(15) 0.14468(14) 0.0152(3) Uani d . 1 1 . .
    C C1 0.7786(4) 0.74804(18) 0.13306(17) 0.0156(4) Uani d . 1 1 . .
    C C2 0.9789(4) 0.84687(19) 0.13974(18) 0.0169(4) Uani d . 1 1 . .
    C C3 1.0462(5) 0.95465(19) 0.24012(19) 0.0200(4) Uani d . 1 1 . .
    H H3A 1.1799 1.0191 0.2433 0.024 Uiso calc R 1 1 . .
    C C4 0.9191(5) 0.9703(2) 0.33805(19) 0.0221(4) Uani d . 1 1 . .
    H H4A 0.9681 1.0448 0.4071 0.027 Uiso calc R 1 1 . .
    C C5 0.7253(5) 0.87862(19) 0.33413(18) 0.0204(4) Uani d . 1 1 . .
    H H5A 0.6385 0.8902 0.4001 0.024 Uiso calc R 1 1 . .
    C C6 0.6530(4) 0.76618(18) 0.23190(18) 0.0170(4) Uani d . 1 1 . .
    C C7 0.4439(4) 0.67372(19) 0.22852(17) 0.0162(4) Uani d . 1 1 . .
    H H7A 0.3562 0.6949 0.2952 0.019 Uiso calc R 1 1 . .
    C C8 0.1401(4) 0.48995(19) 0.17120(17) 0.0168(4) Uani d . 1 1 . .
    H H8A 0.0373 0.4283 0.0966 0.020 Uiso calc R 1 1 . .
    H H8B 0.0131 0.5514 0.2102 0.020 Uiso calc R 1 1 . .
    C C9 0.2526(4) 0.41510(19) 0.25017(18) 0.0177(4) Uani d . 1 1 . .
    C C15 1.2842(5) 0.9193(2) 0.0404(2) 0.0233(4) Uani d . 1 1 . .
    H H15A 1.3408 0.8945 -0.0367 0.035 Uiso calc R 1 1 . .
    H H15B 1.4419 0.9256 0.1012 0.035 Uiso calc R 1 1 . .
    H H15C 1.2057 1.0037 0.0574 0.035 Uiso calc R 1 1 . .
    F F1 0.549(4) 0.2029(11) 0.4639(17) 0.031(2) Uani d P 0.50 1 A 1
    C C10 0.1167(9) 0.4015(4) 0.3345(4) 0.0197(8) Uani d P 0.50 1 A 1
    H H10A -0.0475 0.4425 0.3450 0.024 Uiso calc PR 0.50 1 A 1
    C C11 0.2113(10) 0.3290(4) 0.4062(4) 0.0228(8) Uani d P 0.50 1 A 1
    H H11A 0.1147 0.3206 0.4644 0.027 Uiso calc PR 0.50 1 A 1
    C C12 0.449(2) 0.2710(7) 0.3888(8) 0.0228(8) Uani d P 0.50 1 A 1
    C C13 0.5903(14) 0.2752(6) 0.3032(6) 0.0216(12) Uani d P 0.50 1 A 1
    H H13A 0.7511 0.2312 0.2925 0.026 Uiso calc PR 0.50 1 A 1
    C C14 0.4904(12) 0.3462(5) 0.2325(5) 0.0197(10) Uani d P 0.50 1 A 1
    H H14A 0.5823 0.3489 0.1710 0.024 Uiso calc PR 0.50 1 A 1
    F F1X 0.583(4) 0.2322(11) 0.4752(17) 0.0270(16) Uani d P 0.50 1 A 2
    C C10X 0.2322(10) 0.4664(4) 0.3718(4) 0.0200(8) Uani d P 0.50 1 A 2
    H H10B 0.1442 0.5442 0.4006 0.024 Uiso calc PR 0.50 1 A 2
    C C11X 0.3399(9) 0.4039(4) 0.4485(4) 0.0214(7) Uani d P 0.50 1 A 2
    H H11B 0.3243 0.4367 0.5294 0.026 Uiso calc PR 0.50 1 A 2
    C C12X 0.471(2) 0.2918(7) 0.4034(8) 0.0214(7) Uani d P 0.50 1 A 2
    C C13X 0.4963(13) 0.2427(6) 0.2862(6) 0.0201(12) Uani d P 0.50 1 A 2
    H H13B 0.5866 0.1657 0.2571 0.024 Uiso calc PR 0.50 1 A 2
    C C14X 0.3865(11) 0.3080(5) 0.2107(5) 0.0164(9) Uani d P 0.50 1 A 2
    H H14B 0.4071 0.2760 0.1303 0.020 Uiso calc PR 0.50 1 A 2
loop_
    _atom_site_aniso_label
    _atom_site_aniso_U_11
    _atom_site_aniso_U_22
    _atom_site_aniso_U_33
    _atom_site_aniso_U_12
    _atom_site_aniso_U_13
    _atom_site_aniso_U_23
    Ni1 0.0169(2) 0.01101(16) 0.01719(18) -0.00043(13) 0.00410(14) 0.00644(13)
    O1 0.0213(8) 0.0145(6) 0.0180(7) -0.0027(6) 0.0053(6) 0.0050(5)
    O2 0.0236(8) 0.0186(7) 0.0237(7) -0.0048(6) 0.0078(6) 0.0073(6)
    N1 0.0152(8) 0.0143(7) 0.0171(8) -0.0003(6) 0.0027(6) 0.0069(6)
    C1 0.0165(10) 0.0120(8) 0.0189(9) 0.0018(7) 0.0009(7) 0.0070(7)
    C2 0.0159(10) 0.0160(8) 0.0209(9) 0.0020(7) 0.0030(8) 0.0092(7)
    C3 0.0200(10) 0.0163(8) 0.0247(10) -0.0018(8) 0.0024(8) 0.0091(8)
    C4 0.0268(12) 0.0152(9) 0.0208(10) -0.0034(8) 0.0020(9) 0.0027(8)
    C5 0.0238(11) 0.0174(9) 0.0191(9) 0.0010(8) 0.0049(8) 0.0046(8)
    C6 0.0189(10) 0.0141(8) 0.0192(9) 0.0007(7) 0.0030(8) 0.0073(7)
    C7 0.0179(10) 0.0164(8) 0.0168(9) 0.0034(7) 0.0044(7) 0.0079(7)
    C8 0.0147(9) 0.0171(8) 0.0208(9) 0.0007(7) 0.0043(8) 0.0090(7)
    C9 0.0169(10) 0.0171(8) 0.0203(9) -0.0024(7) 0.0036(8) 0.0083(7)
    C15 0.0204(11) 0.0216(9) 0.0333(12) -0.0020(8) 0.0070(9) 0.0155(9)
    F1 0.050(6) 0.024(4) 0.030(4) 0.009(4) 0.008(3) 0.021(4)
    C10 0.020(2) 0.0161(18) 0.025(2) -0.0036(17) 0.0072(17) 0.0072(16)
    C11 0.032(2) 0.0187(16) 0.0222(19) 0.0007(15) 0.0068(16) 0.0117(14)
    C12 0.032(2) 0.0187(16) 0.0222(19) 0.0007(15) 0.0068(16) 0.0117(14)
    C13 0.024(3) 0.018(3) 0.023(3) 0.006(2) 0.005(3) 0.008(2)
    C14 0.024(3) 0.017(2) 0.019(2) 0.0003(19) 0.006(2) 0.0069(18)
    F1X 0.037(4) 0.026(5) 0.028(3) 0.006(4) 0.009(3) 0.020(4)
    C10X 0.023(2) 0.0192(19) 0.0190(19) 0.0064(18) 0.0054(17) 0.0076(16)
    C11X 0.0254(19) 0.0235(18) 0.0163(17) 0.0022(15) 0.0007(14) 0.0096(14)
    C12X 0.0254(19) 0.0235(18) 0.0163(17) 0.0022(15) 0.0007(14) 0.0096(14)
    C13X 0.026(3) 0.016(3) 0.020(3) 0.003(2) 0.006(3) 0.007(2)
    C14X 0.020(2) 0.013(2) 0.018(2) 0.0003(17) 0.0049(19) 0.0067(17)
_geom_special_details
;
;
loop_
    _geom_bond_atom_site_label_1
    _geom_bond_atom_site_label_2
    _geom_bond_site_symmetry_2
    _geom_bond_distance
    _geom_bond_publ_flag
    Ni1 O1 . 1.8297(14) ?
    Ni1 N1 . 1.9223(16) ?
    O1 C1 . 1.303(2) ?
    O2 C2 . 1.367(2) ?
    O2 C15 . 1.425(2) ?
    N1 C7 . 1.299(2) ?
    N1 C8 . 1.495(2) ?
    C1 C6 . 1.409(3) ?
    C1 C2 . 1.434(3) ?
    C2 C3 . 1.376(3) ?
    C3 C4 . 1.407(3) ?
    C3 H3A . 0.9500 ?
    C4 C5 . 1.367(3) ?
    C4 H4A . 0.9500 ?
    C5 C6 . 1.420(3) ?
    C5 H5A . 0.9500 ?
    C6 C7 . 1.429(3) ?
    C7 H7A . 0.9500 ?
    C8 C9 . 1.516(3) ?
    C8 H8A . 0.9900 ?
    C8 H8B . 0.9900 ?
    C9 C14X . 1.344(5) ?
    C9 C10 . 1.369(5) ?
    C9 C10X . 1.425(5) ?
    C9 C14 . 1.428(6) ?
    C15 H15A . 0.9800 ?
    C15 H15B . 0.9800 ?
    C15 H15C . 0.9800 ?
    F1 C12 . 1.41(2) ?
    C10 C11 . 1.404(6) ?
    C10 H10A . 0.9500 ?
    C11 C12 . 1.371(12) ?
    C11 H11A . 0.9500 ?
    C12 C13 . 1.367(13) ?
    C13 C14 . 1.390(9) ?
    C13 H13A . 0.9500 ?
    C14 H14A . 0.9500 ?
    F1X C12X . 1.32(2) ?
    C10X C11X . 1.388(6) ?
    C10X H10B . 0.9500 ?
    C11X C12X . 1.389(10) ?
    C11X H11B . 0.9500 ?
    C12X C13X . 1.380(12) ?
    C13X C14X . 1.402(9) ?
    C13X H13B . 0.9500 ?
    C14X H14B . 0.9500 ?
loop_
    _geom_angle_atom_site_label_1
    _geom_angle_atom_site_label_2
    _geom_angle_atom_site_label_3
    _geom_angle_site_symmetry_1
    _geom_angle_site_symmetry_3
    _geom_angle
    _geom_angle_publ_flag
    O1 Ni1 O1 . 2_665 180.00(9) ?
    O1 Ni1 N1 . . 93.00(7) ?
    O1 Ni1 N1 2_665 . 87.00(7) ?
    O1 Ni1 N1 . 2_665 87.00(7) ?
    O1 Ni1 N1 2_665 2_665 93.00(6) ?
    N1 Ni1 N1 . 2_665 180.0 ?
    C1 O1 Ni1 . . 130.38(13) ?
    C2 O2 C15 . . 116.49(16) ?
    C7 N1 C8 . . 113.22(16) ?
    C7 N1 Ni1 . . 124.50(14) ?
    C8 N1 Ni1 . . 122.29(12) ?
    O1 C1 C6 . . 123.93(18) ?
    O1 C1 C2 . . 118.37(18) ?
    C6 C1 C2 . . 117.68(17) ?
    O2 C2 C3 . . 125.29(19) ?
    O2 C2 C1 . . 114.03(17) ?
    C3 C2 C1 . . 120.68(19) ?
    C2 C3 C4 . . 120.63(19) ?
    C2 C3 H3A . . 119.7 ?
    C4 C3 H3A . . 119.7 ?
    C5 C4 C3 . . 120.18(19) ?
    C5 C4 H4A . . 119.9 ?
    C3 C4 H4A . . 119.9 ?
    C4 C5 C6 . . 120.33(19) ?
    C4 C5 H5A . . 119.8 ?
    C6 C5 H5A . . 119.8 ?
    C1 C6 C5 . . 120.49(19) ?
    C1 C6 C7 . . 120.17(18) ?
    C5 C6 C7 . . 119.30(18) ?
    N1 C7 C6 . . 127.39(18) ?
    N1 C7 H7A . . 116.3 ?
    C6 C7 H7A . . 116.3 ?
    N1 C8 C9 . . 111.72(16) ?
    N1 C8 H8A . . 109.3 ?
    C9 C8 H8A . . 109.3 ?
    N1 C8 H8B . . 109.3 ?
    C9 C8 H8B . . 109.3 ?
    H8A C8 H8B . . 107.9 ?
    C14X C9 C10 . . 108.2(3) ?
    C14X C9 C10X . . 119.5(3) ?
    C10 C9 C14 . . 117.3(3) ?
    C10X C9 C14 . . 111.5(3) ?
    C14X C9 C8 . . 122.0(3) ?
    C10 C9 C8 . . 121.1(3) ?
    C10X C9 C8 . . 118.4(2) ?
    C14 C9 C8 . . 121.3(3) ?
    O2 C15 H15A . . 109.5 ?
    O2 C15 H15B . . 109.5 ?
    H15A C15 H15B . . 109.5 ?
    O2 C15 H15C . . 109.5 ?
    H15A C15 H15C . . 109.5 ?
    H15B C15 H15C . . 109.5 ?
    C9 C10 C11 . . 122.4(4) ?
    C9 C10 H10A . . 118.8 ?
    C11 C10 H10A . . 118.8 ?
    C12 C11 C10 . . 117.3(6) ?
    C12 C11 H11A . . 121.3 ?
    C10 C11 H11A . . 121.3 ?
    C13 C12 C11 . . 123.9(9) ?
    C13 C12 F1 . . 118.8(12) ?
    C11 C12 F1 . . 117.3(12) ?
    C12 C13 C14 . . 117.6(7) ?
    C12 C13 H13A . . 121.2 ?
    C14 C13 H13A . . 121.2 ?
    C13 C14 C9 . . 121.4(5) ?
    C13 C14 H14A . . 119.3 ?
    C9 C14 H14A . . 119.3 ?
    C11X C10X C9 . . 120.6(3) ?
    C11X C10X H10B . . 119.7 ?
    C9 C10X H10B . . 119.7 ?
    C10X C11X C12X . . 118.0(5) ?
    C10X C11X H11B . . 121.0 ?
    C12X C11X H11B . . 121.0 ?
    F1X C12X C13X . . 118.8(11) ?
    F1X C12X C11X . . 119.3(10) ?
    C13X C12X C11X . . 121.9(8) ?
    C12X C13X C14X . . 119.0(7) ?
    C12X C13X H13B . . 120.5 ?
    C14X C13X H13B . . 120.5 ?
    C9 C14X C13X . . 121.0(5) ?
    C9 C14X H14B . . 119.5 ?
    C13X C14X H14B . . 119.5 ?
loop_
    _geom_torsion_atom_site_label_1
    _geom_torsion_atom_site_label_2
    _geom_torsion_atom_site_label_3
    _geom_torsion_atom_site_label_4
    _geom_torsion_site_symmetry_1
    _geom_torsion_site_symmetry_2
    _geom_torsion_site_symmetry_3
    _geom_torsion_site_symmetry_4
    _geom_torsion
    _geom_torsion_publ_flag
    N1 Ni1 O1 C1 . . . . 8.77(19) ?
    N1 Ni1 O1 C1 2_665 . . . -171.23(19) ?
    O1 Ni1 N1 C7 . . . . -4.67(18) ?
    O1 Ni1 N1 C7 2_665 . . . 175.33(18) ?
    O1 Ni1 N1 C8 . . . . 175.40(15) ?
    O1 Ni1 N1 C8 2_665 . . . -4.60(15) ?
    Ni1 O1 C1 C6 . . . . -7.0(3) ?
    Ni1 O1 C1 C2 . . . . 174.36(14) ?
    C15 O2 C2 C3 . . . . -0.3(3) ?
    C15 O2 C2 C1 . . . . 179.05(18) ?
    O1 C1 C2 O2 . . . . -0.1(3) ?
    C6 C1 C2 O2 . . . . -178.77(18) ?
    O1 C1 C2 C3 . . . . 179.33(19) ?
    C6 C1 C2 C3 . . . . 0.6(3) ?
    O2 C2 C3 C4 . . . . 179.04(19) ?
    C1 C2 C3 C4 . . . . -0.3(3) ?
    C2 C3 C4 C5 . . . . -0.4(3) ?
    C3 C4 C5 C6 . . . . 0.8(3) ?
    O1 C1 C6 C5 . . . . -178.92(19) ?
    C2 C1 C6 C5 . . . . -0.3(3) ?
    O1 C1 C6 C7 . . . . -1.2(3) ?
    C2 C1 C6 C7 . . . . 177.37(18) ?
    C4 C5 C6 C1 . . . . -0.4(3) ?
    C4 C5 C6 C7 . . . . -178.1(2) ?
    C8 N1 C7 C6 . . . . 179.02(19) ?
    Ni1 N1 C7 C6 . . . . -0.9(3) ?
    C1 C6 C7 N1 . . . . 5.2(3) ?
    C5 C6 C7 N1 . . . . -177.1(2) ?
    C7 N1 C8 C9 . . . . -80.9(2) ?
    Ni1 N1 C8 C9 . . . . 99.07(17) ?
    N1 C8 C9 C14X . . . . -72.4(3) ?
    N1 C8 C9 C10 . . . . 143.9(3) ?
    N1 C8 C9 C10X . . . . 102.8(3) ?
    N1 C8 C9 C14 . . . . -42.0(3) ?
    C14X C9 C10 C11 . . . . 29.7(5) ?
    C10X C9 C10 C11 . . . . -85.9(6) ?
    C14 C9 C10 C11 . . . . 3.4(6) ?
    C8 C9 C10 C11 . . . . 177.8(3) ?
    C9 C10 C11 C12 . . . . 0.0(7) ?
    C10 C11 C12 C13 . . . . -2.9(9) ?
    C10 C11 C12 F1 . . . . 177.4(7) ?
    C11 C12 C13 C14 . . . . 2.1(10) ?
    F1 C12 C13 C14 . . . . -178.2(7) ?
    C12 C13 C14 C9 . . . . 1.6(8) ?
    C14X C9 C14 C13 . . . . -79.1(9) ?
    C10 C9 C14 C13 . . . . -4.2(6) ?
    C10X C9 C14 C13 . . . . 34.5(6) ?
    C8 C9 C14 C13 . . . . -178.6(4) ?
    C14X C9 C10X C11X . . . . -2.6(6) ?
    C10 C9 C10X C11X . . . . 77.3(5) ?
    C14 C9 C10X C11X . . . . -29.9(5) ?
    C8 C9 C10X C11X . . . . -177.9(3) ?
    C9 C10X C11X C12X . . . . 1.1(8) ?
    C10X C11X C12X F1X . . . . 178.0(9) ?
    C10X C11X C12X C13X . . . . 0.1(10) ?
    F1X C12X C13X C14X . . . . -177.8(9) ?
    C11X C12X C13X C14X . . . . 0.1(11) ?
    C10 C9 C14X C13X . . . . -34.3(6) ?
    C10X C9 C14X C13X . . . . 2.8(7) ?
    C14 C9 C14X C13X . . . . 81.2(9) ?
    C8 C9 C14X C13X . . . . 177.9(4) ?
    C12X C13X C14X C9 . . . . -1.6(9) ?
loop_
    _geom_hbond_atom_site_label_D
    _geom_hbond_atom_site_label_H
    _geom_hbond_atom_site_label_A
    _geom_hbond_site_symmetry_A
    _geom_hbond_distance_DH
    _geom_hbond_distance_HA
    _geom_hbond_distance_DA
    _geom_hbond_angle_DHA
    _geom_hbond_publ_flag
    C5 H5A F1 2_666 0.95 2.51 3.363(18) 150 yes
