# Supplementary material for: Bis{2-[(E)-(4-fluoro­benz­yl)imino­meth­yl]-6-meth­oxy­phenolato-κ2 N,O 1}nickel(II)
Source: Acta Crystallogr Sect E Struct Rep Online. 2011 Jul 2;67(Pt 8):m1010–1. doi: 10.1107/S1600536811025189 (PMC3212107; doi:10.1107/S1600536811025189)
Supplement: Supplementary file 2 [file e-67-m1010-Isup2.hkl]

#
# h,k,l, Fc-squared, Fo-squared, sigma(Fo-squared) and status flag
#
data_I
_shelx_title ' nio4_0m in P-1 (100K)'
_shelx_refln_list_code          4
_shelx_F_calc_maximum      120.08
_exptl_crystal_F_000       298.00
_reflns_d_resolution_high  0.6901
 
loop_
 _symmetry_equiv_pos_as_xyz
 'x, y, z'
 '-x, -y, -z'
 
_cell_length_a     5.0110
_cell_length_b    10.9309
_cell_length_c    12.2435
_cell_angle_alpha 109.631
_cell_angle_beta   99.083
_cell_angle_gamma  91.020
 
_shelx_F_squared_multiplier     1.000
 
loop_
 _refln_index_h
 _refln_index_k
 _refln_index_l
 _refln_F_squared_calc
 _refln_F_squared_meas
 _refln_F_squared_sigma
 _refln_observed_status
   1   0   0     2025.37     1969.13     36.31 o
   2   0   0      506.16      478.54     10.58 o
   3   0   0       64.59       72.42      4.69 o
   4   0   0      325.69      370.09     14.00 o
   5   0   0      195.24      210.30     12.96 o
   6   0   0        3.56       10.98      5.73 o
   7   0   0       29.46       25.49      8.37 o
  -7   1   0       23.95       19.63      8.00 o
  -6   1   0       46.60       41.75      9.34 o
  -5   1   0       51.26       57.00      6.66 o
  -4   1   0       14.27       11.08      3.32 o
  -3   1   0        1.05       -0.50      1.95 o
  -2   1   0        3.34        0.18      1.35 o
  -1   1   0     6896.45     6614.05    113.23 o
   0   1   0     1632.77     1527.26     37.23 o
   1   1   0      664.37      610.85     11.52 o
   2   1   0       23.83       19.90      3.84 o
   3   1   0     2172.78     2286.94     39.04 o
   4   1   0      137.01      144.39      7.02 o
   5   1   0       45.92       51.42      8.44 o
   6   1   0      122.32      121.28     16.88 o
   7   1   0       20.83       22.06      8.52 o
  -7   2   0        0.75       -0.20      6.49 o
  -6   2   0      119.37      121.00     36.80 o
  -5   2   0      302.85      332.15     13.63 o
  -4   2   0       26.48       30.57      7.33 o
  -3   2   0       19.39       14.92      2.18 o
  -2   2   0       14.99       26.41      2.55 o
  -1   2   0       15.40       20.53      2.96 o
   0   2   0       12.57       10.13      2.91 o
   1   2   0     2849.90     2749.43     34.61 o
   2   2   0      206.50      212.77      6.90 o
   3   2   0      203.38      209.38      6.22 o
   4   2   0      158.50      169.59      9.06 o
   5   2   0       72.70       75.81      7.61 o
   6   2   0       12.52       15.74      6.62 o
   7   2   0       40.09       36.90     15.86 o
  -7   3   0        0.55       -5.41      7.91 o
  -6   3   0      223.59      252.28     18.52 o
  -5   3   0      161.39      181.59     15.97 o
  -4   3   0       76.37       99.55      7.83 o
  -3   3   0      191.99      173.65      6.52 o
  -2   3   0      196.40      165.22      7.18 o
  -1   3   0       51.55       58.37      3.51 o
   0   3   0      382.42      352.28     15.90 o
   1   3   0        1.15        4.50      2.22 o
   2   3   0      825.42      853.04     15.42 o
   3   3   0      161.54      170.51      8.10 o
   4   3   0       23.65       20.10      4.82 o
   5   3   0       12.72       14.09      5.68 o
   6   3   0       15.94       19.91      8.39 o
  -7   4   0      124.78       10.09     21.61 o
  -6   4   0       65.49       52.84     10.33 o
  -5   4   0       46.64       53.72      6.91 o
  -4   4   0        4.32        8.00      3.76 o
  -3   4   0      299.71      296.81      7.78 o
  -2   4   0      877.73      879.07     14.90 o
  -1   4   0      521.97      520.92     18.05 o
   0   4   0      886.99      840.58      9.89 o
   1   4   0      868.28      837.16     14.17 o
   2   4   0      910.94      871.16     12.59 o
   3   4   0     1156.48     1189.30     21.81 o
   4   4   0       11.11       13.56      5.00 o
   5   4   0        0.79       -7.48      4.41 o
   6   4   0       41.31       38.36      8.25 o
  -6   5   0       59.97       50.18     13.27 o
  -5   5   0       30.20       34.69      7.23 o
  -4   5   0      445.29      501.49     29.60 o
  -3   5   0      460.63      477.59     22.45 o
  -2   5   0        4.05       -0.83      1.69 o
  -1   5   0      610.95      618.63      9.78 o
   0   5   0      210.07      202.00      5.98 o
   1   5   0     1116.56     1104.45     28.44 o
   2   5   0      511.05      507.39     12.89 o
   3   5   0      206.24      224.02     10.86 o
   4   5   0       63.46       79.51     11.71 o
   5   5   0       46.09       46.74      7.94 o
   6   5   0       36.00       29.58      7.84 o
  -6   6   0       33.22       18.34     19.94 o
  -5   6   0      275.55      298.22     24.14 o
  -4   6   0      191.15      192.75     11.60 o
  -3   6   0      496.30      505.41     17.38 o
  -2   6   0      557.09      554.94     10.89 o
  -1   6   0        3.61        0.08      1.63 o
   0   6   0      263.81      229.47      6.96 o
   1   6   0        1.02        3.68      2.26 o
   2   6   0      905.65      878.22     17.07 o
   3   6   0      283.52      274.58     29.69 o
   4   6   0       35.42       38.35      5.80 o
   5   6   0        9.84        9.93      4.95 o
   6   6   0       31.30       29.71      6.78 o
  -6   7   0       39.33       45.60     23.94 o
  -5   7   0       95.12       91.74     10.35 o
  -4   7   0      161.01      173.24     12.79 o
  -3   7   0      195.59      193.78     23.72 o
  -2   7   0       84.42       93.11      5.68 o
  -1   7   0      135.22      127.32      5.83 o
   0   7   0      329.78      319.59      9.67 o
   1   7   0      768.75      700.03     18.86 o
   2   7   0      123.70      142.03      8.12 o
   3   7   0      339.36      350.51     22.84 o
   4   7   0       56.41       53.26      8.15 o
   5   7   0      211.17      217.94     16.29 o
   6   7   0       39.16       37.72     12.04 o
  -6   8   0       25.16        8.92     21.65 o
  -5   8   0       10.85       -1.10     15.89 o
  -4   8   0       70.04       83.93     10.18 o
  -3   8   0       83.18      103.55      6.52 o
  -2   8   0        2.78        9.76      2.83 o
  -1   8   0      213.30      215.89      7.73 o
   0   8   0      124.48      136.26      6.90 o
   1   8   0      184.05      187.72      8.23 o
   2   8   0       39.09       43.43      8.25 o
   3   8   0      329.73      331.22     14.32 o
   4   8   0      174.31      201.27     14.45 o
   5   8   0      113.74      124.62     12.51 o
  -6   9   0       35.36       44.63     11.13 o
  -5   9   0       86.51       72.35     30.22 o
  -4   9   0       12.52       12.75      8.70 o
  -3   9   0      103.12      124.80      8.19 o
  -2   9   0      319.10      335.54     10.38 o
  -1   9   0       84.95       94.12      6.18 o
   0   9   0       85.97      107.89      7.03 o
   1   9   0      264.50      255.84     10.94 o
   2   9   0      373.79      366.34     14.63 o
   3   9   0      160.90      160.15     16.57 o
   4   9   0       86.45       83.15     10.52 o
   5   9   0       23.30       13.60      7.62 o
  -5  10   0       63.34       44.77     28.15 o
  -4  10   0       73.41      108.74     34.58 o
  -3  10   0      317.69      335.65     14.04 o
  -2  10   0      143.69      154.56      8.51 o
  -1  10   0       44.15       51.32      5.59 o
   0  10   0        7.71       10.82      3.68 o
   1  10   0      377.80      379.84     44.39 o
   2  10   0       19.73       26.17      5.35 o
   3  10   0       99.93      100.77      7.62 o
   4  10   0       44.97       47.86      9.88 o
  -5  11   0        1.58       13.86      8.15 o
  -4  11   0       10.50        8.82      9.16 o
  -3  11   0      147.47      178.59     15.04 o
  -2  11   0      129.95      145.94     10.49 o
  -1  11   0      113.54      117.53      7.95 o
   0  11   0      293.05      287.96     10.73 o
   1  11   0       32.01       50.93     10.63 o
   2  11   0      108.37      106.87      9.01 o
   3  11   0        0.60        2.50      4.39 o
   4  11   0       48.48       27.18     16.05 o
  -4  12   0       30.32       36.89     12.64 o
  -3  12   0      172.64      180.04     14.06 o
  -2  12   0       21.00       27.63      6.32 o
  -1  12   0      144.28      157.23      8.97 o
   0  12   0      285.81      289.25     12.29 o
   1  12   0       38.19       47.05      7.17 o
   2  12   0        7.89        9.41      5.43 o
   3  12   0       22.34       20.72      5.75 o
  -3  13   0       67.15       58.78      9.44 o
  -2  13   0       15.62       28.36      9.11 o
  -1  13   0      130.97      123.31      9.96 o
   0  13   0      173.60      173.99     10.26 o
   1  13   0        0.79        3.51      5.54 o
   2  13   0       50.50       48.25      8.01 o
   3  13   0       71.64       65.45      9.17 o
  -2  14   0       20.80        7.89      8.04 o
  -1  14   0      237.87      227.10     16.20 o
   0  14   0       16.88       18.66      7.37 o
   1  14   0       26.81       28.22      6.89 o
   0 -15   1       18.64       31.70      6.21 o
   1 -15   1       36.25       33.49     11.21 o
  -2 -14   1       22.71        8.75      6.48 o
  -1 -14   1       18.14       22.23      6.64 o
   0 -14   1       27.05       28.35      5.91 o
   1 -14   1       93.30      114.34     10.04 o
   2 -14   1        8.58        6.56      7.74 o
   3 -14   1        0.58        3.77      6.91 o
  -3 -13   1       85.10       77.83     11.38 o
  -2 -13   1       38.67       49.17      7.65 o
  -1 -13   1      118.69      124.54     10.58 o
   0 -13   1       37.45       32.12      5.82 o
   1 -13   1       87.45       91.77      7.96 o
   2 -13   1       68.67       75.85     13.91 o
   3 -13   1       86.24       83.87     10.87 o
   4 -13   1       24.58       29.47     13.02 o
  -4 -12   1      115.50      121.05     16.85 o
  -3 -12   1        0.63       -1.36      4.31 o
  -2 -12   1      146.00      158.17     17.80 o
  -1 -12   1       48.65       55.37      7.38 o
   0 -12   1      281.35      259.89     10.61 o
   1 -12   1      193.13      215.85     10.16 o
   2 -12   1      124.34      121.64     10.72 o
   3 -12   1      151.44      146.89     12.45 o
   4 -12   1      151.57      153.16     19.73 o
  -4 -11   1       38.55       21.55     13.24 o
  -3 -11   1       70.64       64.72      6.68 o
  -2 -11   1      203.06      195.59     10.59 o
  -1 -11   1      106.78      138.20      9.93 o
   0 -11   1       17.36       17.90      4.52 o
   1 -11   1      105.60      121.00      8.18 o
   2 -11   1      168.30      189.46     11.16 o
   3 -11   1      327.89      370.51     15.59 o
   4 -11   1      197.67      213.58     20.50 o
   5 -11   1       35.26        9.88     23.88 o
  -5 -10   1       69.22       57.08     11.87 o
  -4 -10   1       50.99       50.40     12.62 o
  -3 -10   1      289.37      308.92     18.33 o
  -2 -10   1      121.89      141.04      9.32 o
  -1 -10   1        1.02       -4.20      3.38 o
   0 -10   1       38.30       49.96      5.40 o
   1 -10   1      124.12      128.89      7.32 o
   2 -10   1       47.96       48.16      6.09 o
   3 -10   1      111.76      108.51     18.26 o
   4 -10   1       73.61       70.63     16.06 o
   5 -10   1        6.12       -3.00     17.93 o
  -5  -9   1       28.85       33.77      8.40 o
  -4  -9   1      341.30      334.19     29.15 o
  -3  -9   1       95.58      102.75     10.19 o
  -2  -9   1      165.23      190.99     10.80 o
  -1  -9   1      186.61      202.19      8.93 o
   0  -9   1      695.01      675.72     14.21 o
   1  -9   1      191.01      183.13      7.62 o
   2  -9   1       39.07       49.29      5.90 o
   3  -9   1        8.09        8.91      6.41 o
   4  -9   1       15.51       12.16      7.94 o
   5  -9   1        7.66      -11.24     15.07 o
   6  -9   1       13.76       15.96     12.02 o
  -5  -8   1       69.40       66.55     10.05 o
  -4  -8   1       93.79       88.00     10.15 o
  -3  -8   1       66.28       69.92      8.47 o
  -2  -8   1       88.24       93.26      6.89 o
  -1  -8   1     1119.93     1074.07     21.44 o
   0  -8   1      123.82      140.21      6.93 o
   1  -8   1      288.32      279.13      8.32 o
   2  -8   1       25.49       27.13      4.27 o
   3  -8   1      435.30      467.51     20.13 o
   4  -8   1      133.38       97.31     46.90 o
   5  -8   1        0.94        3.14      7.32 o
   6  -8   1      120.19       75.69     30.84 o
  -6  -7   1        9.96       22.35      9.11 o
  -5  -7   1      256.19      242.24     16.18 o
  -4  -7   1      172.55      168.34     19.90 o
  -3  -7   1      183.60      174.21     21.29 o
  -2  -7   1      426.29      417.75     11.42 o
  -1  -7   1      360.57      342.44      8.76 o
   0  -7   1      813.63      781.80     12.13 o
   1  -7   1       17.51       19.12      3.16 o
   2  -7   1      244.48      269.81      9.36 o
   3  -7   1       84.84       87.65      8.54 o
   4  -7   1      117.24      130.34     15.95 o
   5  -7   1      260.17      282.06     36.22 o
   6  -7   1       52.83       34.70     25.47 o
  -6  -6   1       66.53       49.48      8.12 o
  -5  -6   1      248.31      238.07     25.87 o
  -4  -6   1       41.60       34.87      8.53 o
  -3  -6   1       31.73       31.27      7.41 o
  -2  -6   1      996.70     1004.60     20.48 o
  -1  -6   1      621.51      592.48     14.80 o
   0  -6   1      651.71      609.58     10.09 o
   1  -6   1      227.16      207.63      6.08 o
   2  -6   1       72.78       60.57      4.29 o
   3  -6   1      367.04      378.57     26.18 o
   4  -6   1      206.98      227.04     13.29 o
   5  -6   1       38.66       34.26     10.13 o
   6  -6   1       39.87       27.66     10.86 o
  -6  -5   1       97.40       87.73     10.55 o
  -5  -5   1      115.41      133.42     21.21 o
  -4  -5   1       46.25       38.67      5.83 o
  -3  -5   1       24.16       26.81      4.57 o
  -2  -5   1      461.30      464.52     10.31 o
  -1  -5   1      835.05      682.24     45.34 o
   0  -5   1      631.87      599.65     10.27 o
   1  -5   1      387.79      370.89     23.27 o
   2  -5   1       94.77       94.09      5.34 o
   3  -5   1      494.29      500.88     21.43 o
   4  -5   1      192.36      189.52     11.73 o
   5  -5   1       41.46       17.34      7.84 o
   6  -5   1       80.17       67.67     14.47 o
  -6  -4   1       95.10      100.57     18.41 o
  -5  -4   1        2.46       -0.22      4.32 o
  -4  -4   1       12.56       10.57      4.32 o
  -3  -4   1      289.23      282.19      9.79 o
  -2  -4   1      186.18      180.12      8.35 o
  -1  -4   1      957.33      954.03     15.04 o
   0  -4   1       25.17       37.85      3.59 o
   1  -4   1      166.71      154.68     14.03 o
   2  -4   1       79.12       76.94      6.30 o
   3  -4   1      150.86      153.32      6.80 o
   4  -4   1       46.49       39.63      7.42 o
   5  -4   1       63.02       55.58     14.90 o
   6  -4   1      312.18      151.91     42.29 o
  -6  -3   1       31.17       36.95      7.77 o
  -5  -3   1      228.08      241.60     11.16 o
  -4  -3   1       42.24       48.74      5.80 o
  -3  -3   1      234.14      234.77      6.57 o
  -2  -3   1     6385.19     6594.04     81.82 o
  -1  -3   1     1185.93     1135.90     16.44 o
   0  -3   1     1974.43     1969.53     37.02 o
   1  -3   1      721.75      730.62     12.92 o
   2  -3   1      548.00      579.44     11.13 o
   3  -3   1       82.84       89.52      5.40 o
   4  -3   1        6.89        7.28      3.09 o
   5  -3   1       15.70       18.21      7.01 o
   6  -3   1      116.62      100.31     16.06 o
   7  -3   1       16.16       15.44      9.30 o
  -7  -2   1       27.29       28.54      9.72 o
  -6  -2   1      106.10      114.27     15.32 o
  -5  -2   1       24.77       22.48      5.31 o
  -4  -2   1      259.15      256.15      8.03 o
  -3  -2   1     1256.54     1302.41     18.36 o
  -2  -2   1     1262.09     1207.51     18.76 o
  -1  -2   1      746.67      682.96     12.62 o
   0  -2   1       64.50       71.15      5.45 o
   1  -2   1    14418.96    13505.08    177.57 o
   2  -2   1      681.48      690.44     14.08 o
   3  -2   1       99.80       98.99      5.61 o
   4  -2   1       47.75       42.89     11.71 o
   5  -2   1       35.92       35.21      7.62 o
   6  -2   1      119.27      104.56     27.62 o
   7  -2   1        0.76        8.23      7.38 o
  -7  -1   1       57.11       54.51     10.06 o
  -6  -1   1       59.80       84.70     12.61 o
  -5  -1   1       65.36       84.52     10.83 o
  -4  -1   1       13.55        9.06      3.02 o
  -3  -1   1       21.01       16.71      2.79 o
  -2  -1   1        3.61        1.17      1.48 o
  -1  -1   1      426.20      418.26      9.63 o
   0  -1   1     1669.37     1695.68     40.64 o
   1  -1   1     2359.37     2377.83     43.93 o
   2  -1   1      696.63      674.28     11.42 o
   3  -1   1        1.26        1.40      1.80 o
   4  -1   1      252.38      280.45     11.28 o
   5  -1   1       84.58       68.35     18.66 o
   6  -1   1       55.66       49.79      9.82 o
   7  -1   1        5.17        9.32      7.82 o
  -7   0   1       19.35       14.25      7.39 o
  -6   0   1       20.70       24.62      7.03 o
  -5   0   1      146.32      172.74     10.12 o
  -4   0   1       72.10       77.23      5.69 o
  -3   0   1       21.44       23.70      3.00 o
  -2   0   1       75.23       77.45      4.49 o
  -1   0   1      337.33      333.29      8.50 o
   0   0   1     2156.28     1914.15     32.58 o
   1   0   1      181.59      166.07      6.88 o
   2   0   1        1.57        2.80      1.53 o
   3   0   1      187.59      189.51      5.70 o
   4   0   1      356.21      414.96     11.19 o
   5   0   1      161.90      179.56     36.91 o
   6   0   1       89.36       93.59     17.88 o
   7   0   1       11.68       17.56      7.83 o
  -7   1   1       53.32       46.62      9.36 o
  -6   1   1        5.98       10.07      5.99 o
  -5   1   1      188.05      215.93     10.91 o
  -4   1   1      207.20      219.96      8.18 o
  -3   1   1      492.56      494.60     10.69 o
  -2   1   1     1621.35     1594.31     25.52 o
  -1   1   1      169.03      178.40      6.21 o
   0   1   1      136.26      127.69      3.71 o
   1   1   1     6425.65     6178.05    107.26 o
   2   1   1      382.17      398.68     11.56 o
   3   1   1     1192.37     1294.49     20.35 o
   4   1   1       37.13       33.04      7.38 o
   5   1   1       53.50       59.24      7.93 o
   6   1   1       94.25       90.76     14.49 o
  -7   2   1        0.32        7.95     10.56 o
  -6   2   1      266.33      337.72     15.08 o
  -5   2   1      291.49      307.96     12.96 o
  -4   2   1      103.39      127.07      6.95 o
  -3   2   1      239.56      264.34      7.69 o
  -2   2   1      424.51      396.86     16.95 o
  -1   2   1      515.24      485.95     10.42 o
   0   2   1     5157.99     4811.26    107.53 o
   1   2   1     2164.57     2157.50     28.36 o
   2   2   1      973.75      945.15     19.30 o
   3   2   1      359.80      371.54     10.67 o
   4   2   1      482.66      532.64     17.42 o
   5   2   1        9.45       11.27      7.03 o
   6   2   1        2.88        8.67      6.30 o
  -7   3   1      175.14      122.34     24.08 o
  -6   3   1       66.54       50.04      7.43 o
  -5   3   1      218.30      234.82     11.22 o
  -4   3   1       68.78       63.36      6.32 o
  -3   3   1      555.17      586.55     11.73 o
  -2   3   1      218.20      187.70     10.55 o
  -1   3   1     1141.48     1142.80     20.12 o
   1   3   1      120.07      115.42      4.60 o
   2   3   1      295.54      266.03      7.25 o
   3   3   1      354.73      341.06     12.60 o
   4   3   1        5.49        6.39      4.37 o
   5   3   1        3.67        5.44      5.02 o
   6   3   1       42.51       27.92      8.03 o
  -7   4   1       24.07       14.91     11.91 o
  -6   4   1        9.68        8.44      6.58 o
  -5   4   1      204.01      220.83     12.74 o
  -4   4   1      449.29      450.81     15.72 o
  -3   4   1      658.77      676.01     26.79 o
  -2   4   1      193.98      154.68      4.74 o
  -1   4   1       21.58       20.06      2.35 o
   0   4   1       96.60       90.93      5.08 o
   1   4   1       25.62       26.90      3.25 o
   2   4   1        2.14        0.30      1.88 o
   3   4   1      405.26      399.71     11.88 o
   4   4   1       42.69       39.35      7.36 o
   5   4   1       37.52       47.30      8.98 o
   6   4   1       11.97       17.45      7.44 o
  -6   5   1        6.01       -0.08      7.48 o
  -5   5   1      103.28       92.16      9.81 o
  -4   5   1      285.76      277.93     30.39 o
  -3   5   1      273.82      287.93      9.40 o
  -2   5   1      109.39      106.26      4.96 o
  -1   5   1      691.00      689.91     10.73 o
   0   5   1      443.86      381.21      6.97 o
   1   5   1      944.70      890.77     15.28 o
   2   5   1      594.81      567.50     23.11 o
   3   5   1      394.45      378.89     12.02 o
   4   5   1      153.55      162.84     14.12 o
   5   5   1       57.35       51.54      6.75 o
   6   5   1       49.23       25.40     10.97 o
  -6   6   1        1.55        3.62      8.73 o
  -5   6   1       78.44       79.87      9.44 o
  -4   6   1       43.14       34.26      6.14 o
  -3   6   1      153.04      149.86     11.18 o
  -2   6   1      206.28      202.37      6.76 o
  -1   6   1       13.69       18.04      2.66 o
   0   6   1     1054.16     1072.01     21.51 o
   1   6   1      301.85      298.88     12.39 o
   2   6   1     1269.95     1256.51     22.05 o
   3   6   1       93.63      109.92     12.77 o
   4   6   1      172.74      195.14     12.73 o
   5   6   1       84.79      100.80     12.78 o
   6   6   1       27.11       20.42      8.07 o
  -6   7   1       65.84       75.57     21.96 o
  -5   7   1       42.42       73.98      9.10 o
  -4   7   1       96.53      101.65      9.85 o
  -3   7   1       45.49       58.67      7.47 o
  -2   7   1       28.90       22.86      4.12 o
  -1   7   1      403.75      408.70      9.03 o
   0   7   1      188.53      182.53      9.99 o
   1   7   1      347.49      331.87      9.73 o
   2   7   1      519.49      509.08     24.94 o
   3   7   1      286.61      270.40     20.44 o
   4   7   1      158.84      184.97     29.58 o
   5   7   1      208.03      240.18     26.49 o
  -6   8   1       61.65       52.65     28.95 o
  -5   8   1       61.51       68.29     16.44 o
  -4   8   1      124.99      152.09     19.10 o
  -3   8   1      503.95      543.75     13.07 o
  -2   8   1      659.37      659.31     12.67 o
  -1   8   1      386.77      367.84      9.25 o
   0   8   1       86.22       93.19      6.07 o
   1   8   1      246.57      233.73      8.93 o
   2   8   1       62.84       59.09      6.29 o
   3   8   1       91.16       91.56      7.45 o
   4   8   1      265.60      257.18     14.05 o
   5   8   1        0.45       -2.38      6.62 o
  -5   9   1       74.54       64.58      9.83 o
  -4   9   1       72.88       82.56     17.24 o
  -3   9   1      254.87      249.80      8.91 o
  -2   9   1      451.44      455.02     10.97 o
  -1   9   1      303.59      310.47      9.33 o
   0   9   1       43.01       52.65      5.33 o
   1   9   1       34.92       36.84      5.97 o
   2   9   1      104.02      131.45      8.83 o
   3   9   1      298.53      296.73     10.84 o
   4   9   1       16.34       18.64      7.61 o
   5   9   1       24.05        9.52      7.61 o
  -5  10   1       23.57       28.37     12.17 o
  -4  10   1        0.91        7.43      6.01 o
  -3  10   1       75.23       86.92      7.66 o
  -2  10   1      205.27      199.43     12.23 o
  -1  10   1       31.51       43.05      5.52 o
   0  10   1      124.83      142.81      8.47 o
   1  10   1      295.51      285.99     13.82 o
   2  10   1      123.83      128.13      9.36 o
   3  10   1       82.12       68.64      7.50 o
   4  10   1        0.49       -1.54      6.84 o
  -5  11   1       49.95       68.04     11.47 o
  -4  11   1        2.92       10.40      8.21 o
  -3  11   1       79.94       84.92     13.83 o
  -2  11   1      210.16      225.20     14.02 o
  -1  11   1       39.96       37.03      5.18 o
   0  11   1       63.09       66.48      6.56 o
   1  11   1      219.64      228.83     11.74 o
   2  11   1       54.61       64.87     11.08 o
   3  11   1       30.79       34.30      8.16 o
   4  11   1       20.20       14.85      6.07 o
  -4  12   1       18.41       27.30     10.02 o
  -3  12   1      180.88      222.55     13.55 o
  -2  12   1        2.28        5.89      5.65 o
  -1  12   1        1.42       11.07      6.72 o
   0  12   1      366.39      355.22     12.08 o
   1  12   1       67.34       54.10      7.53 o
   2  12   1       14.67        6.25      5.89 o
   3  12   1        2.47        3.32      5.21 o
  -3  13   1        6.30       18.07      8.31 o
  -2  13   1       17.22       14.79      6.79 o
  -1  13   1       16.22        5.84      7.97 o
   0  13   1       76.69       69.64      7.39 o
   1  13   1       63.65       75.46     11.86 o
   2  13   1        0.60       -3.20      5.66 o
  -2  14   1        6.46        4.10      8.26 o
  -1  14   1       23.12       18.59      8.87 o
   0  14   1      188.07      161.10     12.22 o
   1  14   1       43.12       33.58      9.41 o
  -1 -15   2       18.85       16.11      6.05 o
   0 -15   2       20.92       23.19      6.75 o
   1 -15   2      125.14      149.14     22.07 o
   2 -15   2       48.10       30.17      9.44 o
  -2 -14   2        9.21        6.97      5.73 o
  -1 -14   2       19.91       21.32      9.92 o
   0 -14   2       88.75       94.41      8.61 o
   1 -14   2      275.28      274.20     25.76 o
   2 -14   2      140.61      141.24     12.56 o
   3 -14   2       63.19       56.94     10.16 o
  -3 -13   2       26.68       19.36      8.13 o
  -2 -13   2        6.35        3.05      5.37 o
  -1 -13   2      106.17      120.41     10.14 o
   0 -13   2       54.89       59.73      6.83 o
   1 -13   2       58.21       54.60      8.75 o
   2 -13   2       23.15       25.08      7.29 o
   3 -13   2       80.36       65.92      8.27 o
   4 -13   2       76.69       96.14     17.78 o
  -4 -12   2       50.95       39.38      9.09 o
  -3 -12   2        4.21        6.32      6.69 o
  -2 -12   2      202.10      204.35     14.30 o
  -1 -12   2       39.33       38.57      6.57 o
   0 -12   2       82.32       84.04      7.38 o
   1 -12   2      100.37      111.85      8.04 o
   2 -12   2       12.22       10.99      5.32 o
   3 -12   2       19.12       19.21      5.75 o
   4 -12   2       88.11       95.71     16.70 o
  -4 -11   2       12.01        2.68      6.39 o
  -3 -11   2      279.51      283.02     21.13 o
  -2 -11   2      222.15      225.99     19.79 o
  -1 -11   2      326.83      313.82     27.88 o
   0 -11   2      340.41      338.08     11.14 o
   1 -11   2      237.01      222.62      9.12 o
   2 -11   2      180.27      189.11     11.17 o
   3 -11   2      139.45      157.32     10.61 o
   4 -11   2       25.41       25.40     10.54 o
   5 -11   2       18.50       10.10     23.33 o
  -5 -10   2       49.94       55.84     18.40 o
  -4 -10   2       96.23      104.40     11.02 o
  -3 -10   2      224.48      207.80     15.05 o
  -2 -10   2      285.10      276.67     10.74 o
  -1 -10   2       11.76       15.07      4.53 o
   0 -10   2      422.80      425.52     11.61 o
   1 -10   2      312.55      297.10      9.37 o
   2 -10   2      499.95      515.19     15.75 o
   3 -10   2        3.89        6.67      5.08 o
   4 -10   2      227.81      276.97     22.28 o
   5 -10   2      115.04      103.92     21.12 o
  -5  -9   2        0.82        0.69      6.48 o
  -4  -9   2      257.97      240.90     14.68 o
  -3  -9   2      229.73      211.74     18.29 o
  -2  -9   2      344.13      321.87     10.82 o
  -1  -9   2      162.89      180.34      7.95 o
   0  -9   2      152.23      168.50      7.55 o
   1  -9   2      446.53      412.57     10.53 o
   2  -9   2        5.69        7.67      3.73 o
   3  -9   2        7.66        9.13      4.68 o
   4  -9   2      124.55      134.09     17.74 o
   5  -9   2       37.75       37.63     11.67 o
   6  -9   2       56.15       18.62     21.28 o
  -6  -8   2       17.57       13.98      8.16 o
  -5  -8   2        0.80       -1.36      7.07 o
  -4  -8   2      122.96      129.95     14.27 o
  -3  -8   2      235.07      215.54     22.27 o
  -2  -8   2      341.40      313.05     24.04 o
  -1  -8   2      554.57      525.03     21.02 o
   0  -8   2       96.72      112.64      6.37 o
   1  -8   2      281.74      252.87      7.95 o
   2  -8   2       27.30       25.87      5.73 o
   3  -8   2        0.77       -0.33      3.61 o
   4  -8   2      112.92      109.78     15.96 o
   5  -8   2       39.24       28.99     10.90 o
   6  -8   2       31.18       14.71     11.00 o
  -6  -7   2        6.49       -2.11      9.84 o
  -5  -7   2        3.26       -3.94      6.72 o
  -4  -7   2      203.74      215.81     20.60 o
  -3  -7   2       24.63       38.60      8.32 o
  -2  -7   2        7.69        6.89      3.41 o
  -1  -7   2      301.77      286.00     15.74 o
   0  -7   2      927.22      907.55     15.05 o
   1  -7   2      598.45      610.96     15.91 o
   2  -7   2       59.00       74.86      7.40 o
   3  -7   2       10.01        6.04      9.39 o
   4  -7   2      453.81      469.81     51.42 o
   5  -7   2      152.42      154.25     19.49 o
   6  -7   2       14.68        8.57     10.90 o
  -6  -6   2        1.52       -4.25      7.81 o
  -5  -6   2       99.60       97.11     22.06 o
  -4  -6   2       23.14       35.48      6.96 o
  -3  -6   2       10.80       14.24      8.84 o
  -2  -6   2      468.37      459.90     10.95 o
  -1  -6   2       51.84        8.42      3.38 o
   0  -6   2      656.45      667.63     11.63 o
   1  -6   2       95.37       96.90      5.14 o
   2  -6   2       60.29       75.78      6.96 o
   3  -6   2      527.19      530.37     27.36 o
   4  -6   2      458.00      446.45     24.89 o
   5  -6   2       26.45       27.05     10.08 o
   6  -6   2       60.35       45.07     13.03 o
  -6  -5   2       67.88       54.58     12.41 o
  -5  -5   2      125.67      140.57     12.48 o
  -4  -5   2      443.74      496.85     14.12 o
  -3  -5   2       47.85       49.12      9.53 o
  -2  -5   2       79.19       70.81      5.76 o
  -1  -5   2     2144.61     2077.86     56.32 o
   0  -5   2      414.07      420.82      9.27 o
   1  -5   2      487.97      513.44     41.27 o
   2  -5   2      188.46      212.61     12.79 o
   3  -5   2      183.43      167.37     33.23 o
   4  -5   2      142.93      173.93     19.98 o
   5  -5   2       17.54       17.20      8.22 o
   6  -5   2       25.35       17.74      9.33 o
  -6  -4   2       27.59       23.91      6.28 o
  -5  -4   2      271.03      284.65     13.50 o
  -4  -4   2      156.88      182.26      9.31 o
  -3  -4   2      175.98      172.14      6.50 o
  -2  -4   2     1238.23     1174.72     28.37 o
  -1  -4   2     1690.71     1568.10     38.21 o
   0  -4   2      491.60      461.57     10.41 o
   1  -4   2       47.82       32.49      4.70 o
   2  -4   2      776.01      704.93     14.75 o
   3  -4   2      236.43      236.08     13.21 o
   4  -4   2       19.50        6.16      6.05 o
   5  -4   2       49.34       28.41      7.60 o
   6  -4   2       13.83       15.94      8.36 o
  -7  -3   2       32.60       26.81      8.65 o
  -6  -3   2       37.31       44.25      8.39 o
  -5  -3   2      259.28      248.45     10.92 o
  -4  -3   2       16.23       17.30      5.91 o
  -3  -3   2        1.45        0.75      1.89 o
  -2  -3   2     1085.12     1096.27     23.91 o
  -1  -3   2       47.42       46.47      2.88 o
   0  -3   2      983.93      953.99     20.02 o
   1  -3   2     1312.21     1183.34    144.42 o
   2  -3   2     2728.18     2753.99     36.45 o
   3  -3   2      392.18      397.45     12.26 o
   4  -3   2        8.81       14.37      8.72 o
   5  -3   2        1.09        1.86      5.65 o
   6  -3   2       24.29       17.27      8.08 o
  -7  -2   2       19.31       20.49      8.06 o
  -6  -2   2       34.30       42.02      7.90 o
  -5  -2   2       65.61       73.92      7.23 o
  -4  -2   2      306.98      321.58      8.89 o
  -3  -2   2       88.47       94.35      4.89 o
  -2  -2   2       96.12      116.87      4.08 o
  -1  -2   2      250.45      253.11      8.30 o
   0  -2   2      759.10      740.78     21.30 o
   1  -2   2    12863.23    12141.15    206.79 o
   2  -2   2        5.59        2.70      2.35 o
   3  -2   2      186.89      198.89      8.55 o
   4  -2   2       20.60       16.73      5.30 o
   5  -2   2      131.09      112.91     18.60 o
   6  -2   2      135.95      144.42     41.53 o
  -7  -1   2       17.97       22.30      8.30 o
  -6  -1   2       96.68      123.58     15.84 o
  -5  -1   2      159.46      184.38      8.25 o
  -4  -1   2      153.12      166.73      6.88 o
  -3  -1   2      175.61      158.13      5.46 o
  -2  -1   2      410.19      400.48      7.24 o
  -1  -1   2     2283.76     2060.20     47.29 o
   0  -1   2     5046.96     4743.69     65.98 o
   1  -1   2      143.92      151.17      5.72 o
   2  -1   2     1139.51     1145.21     21.17 o
   3  -1   2       90.76       94.41      6.61 o
   4  -1   2      576.30      631.54     16.55 o
   5  -1   2        0.76        1.77      5.27 o
   6  -1   2       40.77       26.71      8.41 o
  -7   0   2       30.13       24.26      8.07 o
  -6   0   2        4.66        5.60      5.52 o
  -5   0   2      331.41      348.24     10.08 o
  -4   0   2      369.47      392.88     17.65 o
  -3   0   2        3.26        4.48      2.13 o
  -2   0   2       30.46       32.87      2.94 o
  -1   0   2      211.31      188.41      5.43 o
   0   0   2        4.07        2.75      1.12 o
   1   0   2      986.98      898.99     15.62 o
   2   0   2      210.17      211.68      7.78 o
   3   0   2      852.65      933.06     20.00 o
   4   0   2       49.03       54.60     12.21 o
   5   0   2       70.44       70.61     16.79 o
   6   0   2       57.16       37.63      7.91 o
  -7   1   2       36.38       29.95     15.61 o
  -6   1   2      163.27      184.99     11.65 o
  -5   1   2      391.97      455.80     15.36 o
  -4   1   2       97.54      107.40      6.62 o
  -3   1   2       49.21       56.83      4.24 o
  -2   1   2      106.17      108.38      3.41 o
  -1   1   2       89.79       84.27      3.38 o
   0   1   2     1924.87     1728.30     22.06 o
   1   1   2       23.37       25.77      2.92 o
   2   1   2      384.59      396.97     10.59 o
   3   1   2      331.48      308.02     11.36 o
   4   1   2       99.52       83.51     15.24 o
   5   1   2        5.30        6.48      5.13 o
   6   1   2       14.59       12.01      6.58 o
  -7   2   2       20.48        5.47     15.75 o
  -6   2   2      324.60      361.80     15.24 o
  -5   2   2       77.07       79.83      7.93 o
  -4   2   2      139.24      151.41     11.17 o
  -3   2   2      236.99      232.06      8.63 o
  -2   2   2     2171.17     2285.07     28.39 o
  -1   2   2     1462.66     1427.23     18.60 o
   0   2   2       36.87       57.53      3.62 o
   1   2   2      659.52      601.64     21.26 o
   2   2   2      205.01      213.62      5.42 o
   3   2   2       81.42       81.14      8.99 o
   4   2   2      221.96      242.37      9.87 o
   5   2   2        5.67        7.13      5.54 o
   6   2   2       37.44       35.90      8.46 o
  -7   3   2      132.33      119.98     19.66 o
  -6   3   2       87.27       65.91      9.50 o
  -5   3   2       48.03       51.52      6.66 o
  -4   3   2      116.10      121.59      7.93 o
  -3   3   2     2009.91     2264.68     30.07 o
  -2   3   2     2975.18     3114.22     37.80 o
  -1   3   2      203.99      188.43      4.24 o
   0   3   2     1959.11     1803.75     20.14 o
   1   3   2     1520.05     1448.98     21.36 o
   2   3   2     1175.28     1212.77     17.58 o
   3   3   2      228.40      224.06      9.14 o
   4   3   2      210.07      219.71     12.73 o
   5   3   2       71.45       83.99     13.92 o
   6   3   2       67.22       50.39      9.20 o
  -7   4   2        1.55       -3.99      7.52 o
  -6   4   2        1.87        1.00      6.46 o
  -5   4   2        5.87        6.27      4.77 o
  -4   4   2      487.45      518.92      9.98 o
  -3   4   2       97.72      107.85      5.59 o
  -2   4   2      870.34      887.33     13.92 o
  -1   4   2      379.59      346.59      7.53 o
   0   4   2       46.87       78.61      3.48 o
   1   4   2     1627.66     1522.23     38.12 o
   2   4   2       60.28       68.85      5.06 o
   3   4   2     1612.80     1604.41     31.36 o
   4   4   2      267.67      268.48     11.02 o
   5   4   2       76.20       85.81      7.87 o
   6   4   2       27.19       26.61      8.63 o
  -6   5   2        0.68       -3.24      6.72 o
  -5   5   2      220.97      240.14     31.48 o
  -4   5   2      194.63      198.75      8.85 o
  -3   5   2      353.96      359.87     10.70 o
  -2   5   2        5.48        4.52      2.06 o
  -1   5   2      439.45      534.67      9.34 o
   0   5   2        6.81        4.15      1.57 o
   1   5   2       96.78      115.18      5.25 o
   2   5   2      488.04      460.34     10.40 o
   3   5   2        1.56        6.42      3.69 o
   4   5   2      225.02      232.98     16.30 o
   5   5   2       60.77       61.51      7.78 o
   6   5   2      149.14      153.28     26.11 o
  -6   6   2        7.05        2.22      8.01 o
  -5   6   2      174.68      186.43     11.26 o
  -4   6   2      155.03      155.29      9.09 o
  -3   6   2      165.17      160.11      8.30 o
  -2   6   2      204.17      197.13      6.36 o
  -1   6   2       71.80       71.99      6.52 o
   0   6   2      447.93      449.23      7.82 o
   1   6   2      101.77      110.81      6.54 o
   2   6   2      101.42      101.74     11.57 o
   3   6   2       30.70       35.94      5.43 o
   4   6   2       85.85      102.50      8.77 o
   5   6   2      139.18      167.00     15.16 o
  -6   7   2        1.84       -2.55      8.07 o
  -5   7   2       78.24      103.81     11.02 o
  -4   7   2       46.31       60.65      8.34 o
  -3   7   2       10.64       11.61      3.67 o
  -2   7   2      319.59      315.06      8.43 o
  -1   7   2      797.92      802.19     12.50 o
   0   7   2      633.61      618.75     13.92 o
   1   7   2       81.25       91.80      6.01 o
   2   7   2       52.96       48.02      5.51 o
   3   7   2      253.01      254.15     15.25 o
   4   7   2      119.50      142.84     13.74 o
   5   7   2       30.76       25.98      8.34 o
  -6   8   2       15.14        4.96     10.27 o
  -5   8   2       23.56       20.83      7.74 o
  -4   8   2       37.96       45.21      9.34 o
  -3   8   2       25.97       23.84      5.23 o
  -2   8   2      277.85      295.57      8.54 o
  -1   8   2      350.79      356.26      8.56 o
   0   8   2      117.82      117.24      7.04 o
   1   8   2       52.12       59.12      5.40 o
   2   8   2      357.40      358.07     12.09 o
   3   8   2       65.31       78.25     10.38 o
   4   8   2       78.52       69.98     10.22 o
   5   8   2        7.49       15.17      7.89 o
  -5   9   2      360.02      430.03     29.79 o
  -4   9   2        2.24       10.41      5.19 o
  -3   9   2       52.78       56.97      9.45 o
  -2   9   2      350.53      350.02      9.72 o
  -1   9   2      424.94      423.61      9.16 o
   0   9   2      215.68      209.70      8.74 o
   1   9   2       81.58       83.84      6.64 o
   2   9   2       58.69       70.34      7.28 o
   3   9   2      126.04      143.01     12.88 o
   4   9   2       15.56        8.45      7.38 o
  -5  10   2        0.41        2.79      7.91 o
  -4  10   2        8.05        9.93      5.41 o
  -3  10   2      104.94      115.74      7.86 o
  -2  10   2      539.85      542.33     13.27 o
  -1  10   2      109.22      129.08      7.09 o
   0  10   2       64.31       62.80      6.11 o
   1  10   2      256.56      267.20     11.69 o
   2  10   2       84.93       93.81      8.51 o
   3  10   2       30.14       37.33      6.25 o
   4  10   2       22.17       11.25      8.20 o
  -4  11   2        4.82        6.18      6.71 o
  -3  11   2       30.88       26.21      5.73 o
  -2  11   2       43.60       40.07      6.78 o
  -1  11   2       28.22       20.35     10.22 o
   0  11   2       55.89       73.22      6.96 o
   1  11   2      117.55      128.52      9.96 o
   2  11   2       33.86       24.18      9.33 o
   3  11   2       33.98       18.37      6.01 o
  -4  12   2        1.04        3.33      8.41 o
  -3  12   2        2.02        2.60      5.95 o
  -2  12   2        1.47       -1.20      5.87 o
  -1  12   2       22.46       40.67     10.75 o
   0  12   2       63.74       65.19      8.35 o
   1  12   2       50.94       41.12      7.23 o
   2  12   2       78.94       83.29      9.20 o
   3  12   2        4.82       -3.51      5.38 o
  -3  13   2        0.51        7.94      6.48 o
  -2  13   2      198.48      171.87     16.34 o
  -1  13   2       13.67       10.85      6.37 o
   0  13   2       17.73       14.52      6.53 o
   1  13   2      235.54      231.53     19.67 o
   2  13   2       10.95        9.94      6.50 o
  -1  14   2       42.66       36.80      9.53 o
   0  14   2      108.76      102.38     10.49 o
  -1 -15   3       15.51       11.24      5.53 o
   0 -15   3       56.75       56.82      7.24 o
   1 -15   3       17.67       16.74      5.88 o
   2 -15   3       78.66       55.84      8.95 o
  -2 -14   3       21.24       37.03      7.36 o
  -1 -14   3      140.07      137.78     13.10 o
   0 -14   3        6.29       12.84      5.02 o
   1 -14   3      194.09      190.93     11.79 o
   2 -14   3        5.19       11.00      6.09 o
   3 -14   3       32.48       32.61      7.84 o
  -3 -13   3        2.75        3.70      7.34 o
  -2 -13   3      141.29      150.39     12.35 o
  -1 -13   3      221.76      235.81     13.42 o
   0 -13   3      221.11      222.04     10.60 o
   1 -13   3       44.84       42.00      6.48 o
   2 -13   3       84.13       63.77      8.65 o
   3 -13   3      100.20       92.04      9.79 o
   4 -13   3      163.15      133.69     19.60 o
  -4 -12   3       77.44       67.71     10.41 o
  -3 -12   3       26.86       32.75     10.68 o
  -2 -12   3      293.53      276.85     13.66 o
  -1 -12   3      203.81      216.00     11.23 o
   0 -12   3        7.42       11.07      4.24 o
   1 -12   3       10.24       11.75      4.39 o
   2 -12   3       99.71      104.07     10.14 o
   3 -12   3      151.03      158.69     15.19 o
   4 -12   3       39.25       47.88     10.04 o
  -4 -11   3       25.79       25.39      7.25 o
  -3 -11   3      256.44      259.57     24.94 o
  -2 -11   3      189.61      169.09      9.73 o
  -1 -11   3       85.68       95.46      7.93 o
   0 -11   3       59.63       81.30      6.65 o
   1 -11   3       40.03       38.68      5.24 o
   2 -11   3       32.62       37.20      6.38 o
   3 -11   3        4.46        9.29      4.72 o
   4 -11   3        0.58        2.63      7.80 o
   5 -11   3       15.98        3.44      9.69 o
  -5 -10   3        5.27        6.84      6.72 o
  -4 -10   3       31.98       25.67      7.06 o
  -3 -10   3       92.05       91.26      9.90 o
  -2 -10   3      251.58      242.93     11.26 o
  -1 -10   3      252.70      241.18     10.01 o
   0 -10   3      445.20      449.06     10.84 o
   1 -10   3        1.02        4.90      3.04 o
   2 -10   3      119.13      127.51      9.33 o
   3 -10   3        4.92        0.78      4.66 o
   4 -10   3       35.19       30.18     10.39 o
   5 -10   3       20.06       15.69     10.89 o
  -5  -9   3        0.59       -2.41     10.08 o
  -4  -9   3       54.34       56.62     11.94 o
  -3  -9   3      189.11      208.76     41.11 o
  -2  -9   3      335.14      319.67     22.28 o
  -1  -9   3      352.91      334.64     21.53 o
   0  -9   3      290.94      289.29      9.42 o
   1  -9   3      885.26      872.63     16.26 o
   2  -9   3      787.59      813.33     43.07 o
   3  -9   3      321.85      333.99     14.09 o
   4  -9   3       17.42       22.97      8.91 o
   5  -9   3      125.75      107.60     19.91 o
  -6  -8   3      113.25      103.57     15.16 o
  -5  -8   3       58.47       87.81     12.94 o
  -4  -8   3       96.08       92.47     12.37 o
  -3  -8   3       18.16       15.76      5.78 o
  -2  -8   3       13.47       25.76      7.30 o
  -1  -8   3      682.40      628.31     38.31 o
   0  -8   3      181.82      175.97     10.59 o
   1  -8   3      719.06      715.33     13.20 o
   2  -8   3      798.73      794.29     23.87 o
   3  -8   3       84.81       99.68      8.42 o
   4  -8   3      205.61      234.20     27.95 o
   5  -8   3      279.34      278.20     43.30 o
   6  -8   3       35.27       14.88     11.45 o
  -6  -7   3      209.74      267.48     40.31 o
  -5  -7   3       81.42       84.96     10.33 o
  -4  -7   3       42.69       44.41      7.82 o
  -3  -7   3       62.19       99.03     11.09 o
  -2  -7   3       60.52       59.87     13.04 o
  -1  -7   3      122.93      119.93      8.16 o
   0  -7   3      136.39      133.93      6.01 o
   1  -7   3      259.58      239.08      7.85 o
   2  -7   3       88.72       87.02      8.17 o
   3  -7   3      251.33      226.91     21.18 o
   4  -7   3        6.92        8.84      7.16 o
   5  -7   3       78.44       70.03     14.86 o
   6  -7   3       29.50       21.57     10.73 o
  -6  -6   3       68.42       40.22      9.28 o
  -5  -6   3        5.98       -2.20      5.50 o
  -4  -6   3       10.13       18.89      6.06 o
  -3  -6   3      162.09      183.01     10.82 o
  -2  -6   3      596.42      581.11      8.98 o
  -1  -6   3      456.30      422.34     10.34 o
   0  -6   3      764.18      747.71     14.07 o
   1  -6   3      180.41      173.54     12.81 o
   2  -6   3        1.09        0.08      2.78 o
   3  -6   3      181.86      174.13     15.51 o
   4  -6   3       13.76        4.32      6.41 o
   5  -6   3       17.81       10.50      8.49 o
   6  -6   3        1.78        1.24      8.61 o
  -6  -5   3       81.70       84.86     18.39 o
  -5  -5   3        3.53        3.88      4.60 o
  -4  -5   3      312.30      271.27     12.91 o
  -3  -5   3       24.78       21.12      7.41 o
  -2  -5   3       29.95       18.87      2.84 o
  -1  -5   3     3047.11     3181.92     35.91 o
   0  -5   3      141.40      144.09      5.08 o
   1  -5   3     1961.60     2032.60     40.39 o
   2  -5   3        6.32        3.86      3.15 o
   3  -5   3      511.26      564.24     21.19 o
   4  -5   3      302.49      307.93     17.61 o
   5  -5   3       75.94       32.29     10.11 o
   6  -5   3        3.14        7.11      8.15 o
  -6  -4   3       30.05       20.48      5.93 o
  -5  -4   3       70.15       73.15      7.07 o
  -4  -4   3       97.28      123.56      8.16 o
  -3  -4   3      496.87      500.37     11.25 o
  -2  -4   3      414.68      398.19      8.78 o
  -1  -4   3        5.91       14.71      2.01 o
   0  -4   3      173.24      183.13      7.28 o
   1  -4   3      176.29      171.33      8.52 o
   2  -4   3     4796.41     4795.97     84.69 o
   3  -4   3      135.88      136.81     11.51 o
   4  -4   3      327.36      355.83     18.07 o
   5  -4   3        2.49        5.49      6.18 o
   6  -4   3       36.22       30.80      9.17 o
  -7  -3   3       90.34       83.01     13.53 o
  -6  -3   3       42.76       44.84      6.98 o
  -5  -3   3      125.67      165.10      9.95 o
  -4  -3   3      572.78      606.18     14.44 o
  -3  -3   3      162.83      149.84      5.21 o
  -2  -3   3      201.53      164.95      5.52 o
  -1  -3   3      316.57      297.44      6.02 o
   0  -3   3      505.44      486.51     17.70 o
   1  -3   3     5973.23     6086.13    119.03 o
   2  -3   3       41.29       26.23      9.35 o
   3  -3   3      249.66      230.31     13.23 o
   4  -3   3       20.39       14.27      5.56 o
   5  -3   3      156.92      151.68     42.27 o
   6  -3   3        0.52        4.74      7.03 o
  -7  -2   3       66.57       76.89     12.86 o
  -6  -2   3        2.21        1.73      5.30 o
  -5  -2   3       31.13       32.45      5.32 o
  -4  -2   3      409.61      440.10     10.41 o
  -3  -2   3      308.36      300.27      7.85 o
  -2  -2   3       20.11       11.58      1.83 o
  -1  -2   3      341.07      320.86      5.80 o
   0  -2   3      864.62      805.27     22.27 o
   1  -2   3     1905.65     1800.20     35.95 o
   2  -2   3      266.65      226.40      7.26 o
   3  -2   3       64.44       50.56      8.58 o
   4  -2   3      366.27      387.81     18.25 o
   5  -2   3       49.83       41.04      8.51 o
   6  -2   3        9.20       11.09      7.61 o
  -6  -1   3       23.12       19.49      6.15 o
  -5  -1   3       70.57       84.29      6.13 o
  -4  -1   3      523.30      549.90     11.62 o
  -3  -1   3      103.86      114.88      7.13 o
  -2  -1   3        9.40       11.06      1.82 o
  -1  -1   3       89.45       78.72      3.80 o
   0  -1   3        2.04        1.32      1.41 o
   1  -1   3        6.69        5.63      1.99 o
   2  -1   3      413.07      404.00     10.01 o
   3  -1   3      461.30      483.02     13.71 o
   4  -1   3      610.76      611.98     23.36 o
   5  -1   3       39.90       31.29      8.14 o
   6  -1   3       12.79       15.98      7.81 o
  -6   0   3        1.67        9.45      5.67 o
  -5   0   3     1101.74     1227.31     20.57 o
  -4   0   3      568.80      581.80     11.93 o
  -3   0   3      202.37      207.94      6.03 o
  -2   0   3       10.71        7.40      1.56 o
  -1   0   3       66.22       61.28      3.29 o
   0   0   3      673.73      652.02     11.66 o
   1   0   3       37.68       39.23      4.32 o
   2   0   3       36.80       34.67      4.30 o
   3   0   3      297.81      305.69      9.37 o
   4   0   3      199.82      198.29     40.08 o
   5   0   3      117.60      115.57     34.92 o
   6   0   3        1.18        6.68      6.12 o
  -6   1   3      437.28      480.58     14.76 o
  -5   1   3       44.93       60.98      5.40 o
  -4   1   3      421.52      441.16     11.52 o
  -3   1   3      131.05      122.36      5.52 o
  -2   1   3     2501.07     2561.54     39.42 o
  -1   1   3     2371.82     2239.13     28.03 o
   0   1   3       45.83       45.05      3.18 o
   1   1   3      834.60      768.95     18.95 o
   2   1   3      302.02      294.56      8.35 o
   3   1   3      622.72      626.33     16.28 o
   4   1   3      102.93      112.89     11.89 o
   5   1   3        2.57        1.94      5.08 o
   6   1   3        2.39        3.74      6.22 o
  -6   2   3        8.67        3.92      5.91 o
  -5   2   3       35.83       32.67      5.67 o
  -4   2   3       27.09       25.51      3.80 o
  -3   2   3      579.45      617.45     11.09 o
  -2   2   3      255.95      266.87      6.52 o
  -1   2   3      787.30      774.90     16.34 o
   0   2   3      948.58      852.45      9.70 o
   1   2   3       42.96       34.84      2.68 o
   2   2   3     1009.56      985.80     21.96 o
   3   2   3      104.54      118.38     13.47 o
   4   2   3      483.69      492.30     13.98 o
   5   2   3       20.80       20.58      6.35 o
   6   2   3       13.25       11.22      7.04 o
  -7   3   3       54.21       58.46     14.26 o
  -6   3   3        0.79        4.56      6.96 o
  -5   3   3       10.57       12.43      6.42 o
  -4   3   3      182.95      190.33      8.20 o
  -3   3   3      178.13      171.53      6.20 o
  -2   3   3      422.39      427.98      8.70 o
  -1   3   3       89.11      105.35      5.21 o
   0   3   3       88.29      108.11      3.60 o
   1   3   3        4.99       -0.87      1.69 o
   2   3   3      508.13      523.18     12.13 o
   3   3   3      475.57      484.15     13.19 o
   4   3   3       89.49       93.75     14.07 o
   5   3   3       67.08       65.25     12.71 o
   6   3   3       46.59       37.15      9.03 o
  -7   4   3       20.18       17.10      9.69 o
  -6   4   3       45.23       59.81     11.59 o
  -5   4   3        3.36        4.11      5.95 o
  -4   4   3      247.12      259.66      8.78 o
  -3   4   3      110.40      114.56      5.97 o
  -2   4   3     1002.25      982.62     33.53 o
  -1   4   3      557.26      549.99      9.43 o
   0   4   3       54.23       85.90      4.33 o
   1   4   3      813.50      820.50     13.59 o
   2   4   3      290.61      292.26     12.81 o
   3   4   3       94.37      100.70     16.05 o
   4   4   3       14.38       14.49      5.04 o
   5   4   3      100.06      119.72     27.20 o
   6   4   3      140.24      126.83     17.59 o
  -6   5   3        5.51        0.81      7.65 o
  -5   5   3        3.03        6.61      7.65 o
  -4   5   3      122.57      133.45      9.74 o
  -3   5   3      360.80      372.70      9.90 o
  -2   5   3      249.67      264.98      6.36 o
  -1   5   3      357.39      334.99      6.57 o
   0   5   3      843.48      830.01     18.58 o
   1   5   3      973.35      939.58     14.19 o
   2   5   3      311.56      329.93     11.99 o
   3   5   3      409.18      392.79     13.17 o
   4   5   3      339.10      348.34     12.98 o
   5   5   3      149.19      177.41     17.66 o
   6   5   3      150.95      144.20     24.86 o
  -6   6   3       17.67       14.09      9.41 o
  -5   6   3       43.29       41.74      8.75 o
  -4   6   3       94.36      101.43     14.02 o
  -3   6   3      133.58      136.83     12.70 o
  -2   6   3      359.27      362.12      8.03 o
  -1   6   3      317.49      302.27      6.80 o
   0   6   3      287.65      271.69      6.45 o
   1   6   3      210.36      212.77     10.05 o
   2   6   3      119.10      126.42      7.81 o
   3   6   3      181.88      189.21     10.83 o
   4   6   3      146.62      152.37     15.07 o
   5   6   3      163.76      164.86     17.69 o
  -6   7   3       11.96       10.64      8.97 o
  -5   7   3       44.79       43.88      7.59 o
  -4   7   3      587.69      612.49     20.44 o
  -3   7   3       81.70       83.24      6.67 o
  -2   7   3      137.32      154.99      6.32 o
  -1   7   3      206.96      195.12      7.75 o
   0   7   3      266.29      252.64      9.36 o
   1   7   3       93.22      101.48      7.12 o
   2   7   3        1.12        0.20      2.86 o
   3   7   3       12.64       13.24      4.37 o
   4   7   3      229.70      234.56     14.06 o
   5   7   3        0.76       -1.43      7.04 o
  -6   8   3        1.11       -1.65      8.90 o
  -5   8   3       32.49       27.42      7.56 o
  -4   8   3       64.46       71.77      8.14 o
  -3   8   3        0.67       -1.53      3.50 o
  -2   8   3      142.30      166.85      7.71 o
  -1   8   3      581.57      577.57     10.41 o
   0   8   3      255.19      248.46      8.49 o
   1   8   3      176.06      161.98     11.11 o
   2   8   3       54.51       54.80      6.46 o
   3   8   3       89.58       90.85      8.52 o
   4   8   3       26.17       17.53      7.50 o
   5   8   3        0.38        0.09      8.58 o
  -5   9   3       17.51       19.31      8.07 o
  -4   9   3       97.32       91.50      9.19 o
  -3   9   3        1.31       -0.73      3.33 o
  -2   9   3       96.47      112.21      7.21 o
  -1   9   3      279.36      283.28      7.82 o
   0   9   3      178.68      205.48      9.25 o
   1   9   3       82.49       76.71      6.87 o
   2   9   3      143.35      155.51     10.06 o
   3   9   3       48.04       53.28      6.92 o
   4   9   3       47.52       47.44      9.40 o
  -5  10   3        5.14        2.32      7.39 o
  -4  10   3      189.70      218.93     16.07 o
  -3  10   3        6.54        6.92      4.56 o
  -2  10   3      132.11      127.00      8.04 o
  -1  10   3        1.76       -4.23      4.75 o
   0  10   3       33.73       39.46      6.02 o
   1  10   3      256.74      244.45     11.80 o
   2  10   3       14.81        7.18      5.09 o
   3  10   3      104.01       99.78      9.78 o
   4  10   3       14.76       12.90      8.49 o
  -4  11   3      126.96      123.48     11.82 o
  -3  11   3      119.31      134.47     16.90 o
  -2  11   3        1.41        2.60      4.46 o
  -1  11   3      147.42      153.21     12.40 o
   0  11   3       57.82       59.09      9.84 o
   1  11   3       12.09       11.21      5.58 o
   2  11   3      130.93      119.68     10.17 o
   3  11   3       22.55       15.65      6.13 o
  -4  12   3      106.16      122.55     39.86 o
  -3  12   3        3.55        9.75      5.61 o
  -2  12   3       36.17       21.59      6.76 o
  -1  12   3       38.22       28.66      9.99 o
   0  12   3       72.18       63.90      9.44 o
   1  12   3      166.20      180.90     14.99 o
   2  12   3       53.62       40.19      7.81 o
  -3  13   3        2.32        3.88      6.13 o
  -2  13   3       25.87       18.68      7.80 o
  -1  13   3       60.65       60.13     12.80 o
   0  13   3       76.20       60.71      9.98 o
   1  13   3       69.67       53.55     10.70 o
  -1 -15   4       16.26       20.92      6.24 o
   0 -15   4      127.75      133.99     10.89 o
   1 -15   4      135.10      125.62     10.93 o
   2 -15   4       16.06       24.15      7.49 o
  -3 -14   4      157.63      149.36     18.38 o
  -2 -14   4        6.96        9.07      5.66 o
  -1 -14   4      128.00      160.74     19.99 o
   0 -14   4      102.66       91.23      8.53 o
   1 -14   4       16.56       20.76      5.77 o
   2 -14   4       15.01       19.44      6.78 o
   3 -14   4       24.37       21.12      6.62 o
  -3 -13   4       34.41       45.36      9.35 o
  -2 -13   4       81.68      107.09      9.21 o
  -1 -13   4      112.67      120.72      9.89 o
   0 -13   4      107.16      121.22      8.79 o
   1 -13   4      202.34      219.40     11.69 o
   2 -13   4       79.49       67.29     12.58 o
   3 -13   4       24.95       31.46      6.94 o
   4 -13   4       68.10       60.42     21.17 o
  -4 -12   4       97.92       81.79     10.98 o
  -3 -12   4       47.11       51.12     13.33 o
  -2 -12   4       45.54       49.26      6.62 o
  -1 -12   4      310.86      290.73     11.71 o
   0 -12   4       90.98      116.55      7.65 o
   1 -12   4      358.66      334.30     13.00 o
   2 -12   4       16.11        8.88      5.04 o
   3 -12   4       48.97       40.36      6.99 o
   4 -12   4        1.56       -0.47      8.35 o
  -5 -11   4        0.50       10.69      8.22 o
  -4 -11   4        2.45        4.63      5.96 o
  -3 -11   4       89.17       92.85     10.64 o
  -2 -11   4      203.55      204.83     10.27 o
  -1 -11   4      705.71      675.18     27.46 o
   0 -11   4      533.27      526.49     12.21 o
   1 -11   4      166.12      180.70      9.03 o
   2 -11   4      261.62      277.87     12.56 o
   3 -11   4       36.69       43.29      7.94 o
   4 -11   4       93.38       74.72     15.84 o
   5 -11   4       16.39       14.48     11.51 o
  -5 -10   4        0.90       14.12      9.18 o
  -4 -10   4       60.56       54.64     12.90 o
  -3 -10   4       63.87       40.00      9.65 o
  -2 -10   4      109.15      105.73      8.74 o
  -1 -10   4      197.64      196.73     15.51 o
   0 -10   4      310.79      304.29      9.86 o
   1 -10   4       27.25       35.31      4.56 o
   2 -10   4       36.96       36.61      6.04 o
   3 -10   4       83.86       89.40      9.58 o
   4 -10   4       75.39       77.25     15.52 o
   5 -10   4       65.41       50.76     14.43 o
  -5  -9   4       75.40       36.59     10.21 o
  -4  -9   4      109.48       95.33     12.36 o
  -3  -9   4       91.24      105.02     10.35 o
  -2  -9   4       10.53       11.67      4.19 o
  -1  -9   4        8.43        8.38      4.23 o
   0  -9   4       33.87       28.76      4.24 o
   1  -9   4        1.52        3.79      2.95 o
   2  -9   4       15.70       21.37      6.12 o
   3  -9   4       29.78       34.55      6.65 o
   4  -9   4        1.42        1.52      7.34 o
   5  -9   4       49.91       33.19     12.54 o
  -6  -8   4      297.43      295.07     26.92 o
  -5  -8   4       71.09       78.11     10.50 o
  -4  -8   4      129.59      139.79     11.73 o
  -3  -8   4        5.09        5.74      4.95 o
  -2  -8   4       33.83       36.47      5.53 o
  -1  -8   4      933.75      947.34     23.85 o
   0  -8   4      204.33      201.43      7.31 o
   1  -8   4      310.81      347.27     10.84 o
   2  -8   4       98.97      121.23      8.52 o
   3  -8   4      234.76      228.22     36.40 o
   4  -8   4       10.46       12.38      9.17 o
   5  -8   4       22.21       22.76     10.67 o
   6  -8   4        6.62       10.15     11.90 o
  -6  -7   4       55.83       36.49     12.06 o
  -5  -7   4      243.34      241.27     26.75 o
  -4  -7   4        6.65       12.76      5.88 o
  -3  -7   4      206.70      204.70     23.52 o
  -2  -7   4       59.08       74.09      6.70 o
  -1  -7   4      300.85      289.16      7.93 o
   0  -7   4     2623.47     2667.71     37.70 o
   1  -7   4      366.88      360.00     19.74 o
   2  -7   4     1699.91     1682.04     38.07 o
   3  -7   4       62.74       61.83      8.25 o
   4  -7   4      131.54      126.28     17.37 o
   5  -7   4       56.05       44.16     12.07 o
   6  -7   4       37.82       33.65     13.07 o
  -6  -6   4      208.17      174.03     30.67 o
  -5  -6   4      115.61      122.64     18.45 o
  -4  -6   4      191.47      179.67     11.63 o
  -3  -6   4       39.90       51.28      6.92 o
  -2  -6   4      354.69      339.90      6.60 o
  -1  -6   4     1413.97     1434.40     19.11 o
   0  -6   4      102.68      111.66      5.27 o
   1  -6   4       56.57       58.08      5.13 o
   2  -6   4       80.58       63.52      7.02 o
   3  -6   4     1028.61     1028.00     24.26 o
   4  -6   4       14.38        7.35     10.43 o
   5  -6   4       37.87       27.16      9.53 o
   6  -6   4        2.64        2.58      8.96 o
  -6  -5   4      144.40      111.50     27.28 o
  -5  -5   4      159.93      178.56     17.44 o
  -4  -5   4      186.91      184.63     11.06 o
  -3  -5   4      412.89      381.52     10.16 o
  -2  -5   4      359.35      328.29      8.44 o
  -1  -5   4      780.71      737.33     11.37 o
   0  -5   4      141.79      173.73      5.82 o
   1  -5   4        1.38        0.40      2.15 o
   2  -5   4     1262.80     1288.96     51.77 o
   3  -5   4       54.59       66.48     16.80 o
   4  -5   4       11.04       11.77      5.61 o
   5  -5   4        2.74        9.02      6.88 o
   6  -5   4       10.33       14.13      8.99 o
  -6  -4   4      123.03      151.87     12.52 o
  -5  -4   4        3.61        8.83      4.35 o
  -4  -4   4       22.36       24.92      4.82 o
  -3  -4   4      655.13      680.48     13.56 o
  -2  -4   4      229.94      191.57      7.73 o
  -1  -4   4        6.29        4.17      1.58 o
   0  -4   4       22.85       16.01      3.27 o
   1  -4   4     1305.18     1233.39     46.32 o
   2  -4   4     3520.17     3588.78     55.69 o
   3  -4   4        2.34        0.78      3.78 o
   4  -4   4        2.41        1.69      4.81 o
   5  -4   4       57.54       42.56      9.74 o
   6  -4   4       46.69       34.73      9.75 o
  -7  -3   4       82.37       67.67     17.90 o
  -6  -3   4       40.75       61.43     11.84 o
  -5  -3   4       27.24       32.90      5.61 o
  -4  -3   4       18.18       20.33      3.11 o
  -3  -3   4       98.50      103.99      5.45 o
  -2  -3   4       30.62       48.70      3.60 o
  -1  -3   4        1.10       -2.05      1.25 o
   0  -3   4      135.33      125.68      6.97 o
   1  -3   4     1910.83     1962.03     27.74 o
   2  -3   4      400.51      400.24     11.40 o
   3  -3   4      539.83      590.08     25.27 o
   4  -3   4      257.39      256.72     16.07 o
   5  -3   4      499.86      174.35     62.22 o
   6  -3   4        9.21       11.49      7.92 o
  -6  -2   4      112.63      136.54      9.63 o
  -5  -2   4       24.87       16.35      3.87 o
  -4  -2   4     1279.40     1313.98     20.08 o
  -3  -2   4      863.32      832.01     12.72 o
  -2  -2   4       49.21       74.46      5.40 o
  -1  -2   4       39.29       51.35      2.62 o
   0  -2   4       76.35       85.62      4.72 o
   1  -2   4      617.51      603.85     11.41 o
   2  -2   4      344.68      359.14     10.48 o
   3  -2   4        9.71        2.84      3.99 o
   4  -2   4      290.07      278.15     16.07 o
   5  -2   4       74.80       64.61     15.17 o
   6  -2   4       60.92       49.66     17.44 o
  -6  -1   4       15.72       13.96      7.08 o
  -5  -1   4      569.68      646.56     13.95 o
  -4  -1   4      980.54     1039.91     17.01 o
  -3  -1   4      781.40      785.96     12.67 o
  -2  -1   4      155.06      120.42      3.95 o
  -1  -1   4     3383.79     3126.54     42.31 o
   0  -1   4     1783.96     1643.27     21.57 o
   1  -1   4        7.07        6.25      2.10 o
   2  -1   4      151.81      158.38      7.31 o
   3  -1   4       16.10       11.61      4.88 o
   4  -1   4      117.97       96.48     20.63 o
   5  -1   4       49.45       40.07      9.09 o
   6  -1   4        0.88        2.66      7.17 o
  -6   0   4       28.59       21.02      6.66 o
  -5   0   4      228.13      243.99      8.63 o
  -4   0   4      231.01      223.57      7.51 o
  -3   0   4       75.53       79.07      4.28 o
  -2   0   4      955.59      883.25     14.46 o
  -1   0   4     3365.35     3273.28     35.94 o
   0   0   4     1400.78     1353.74     16.49 o
   1   0   4      604.80      550.46      9.02 o
   2   0   4      241.57      241.31      7.19 o
   3   0   4      162.85      167.48      8.66 o
   4   0   4      109.20      100.69     18.81 o
   5   0   4      174.35      152.38     48.24 o
   6   0   4        4.34        8.73      6.51 o
  -6   1   4       92.47       98.41     15.68 o
  -5   1   4       52.51       45.55      4.78 o
  -4   1   4      115.71      130.53      6.52 o
  -3   1   4       34.36       37.87      3.49 o
  -2   1   4     1338.18     1396.37     21.96 o
  -1   1   4      928.49      941.13     17.15 o
   0   1   4       43.79       45.00      2.68 o
   1   1   4      186.76      164.88      4.64 o
   2   1   4       65.35       62.66      6.08 o
   3   1   4      423.36      455.57     14.06 o
   4   1   4      380.33      397.88     30.08 o
   5   1   4      223.57      241.49     14.27 o
   6   1   4       26.43       19.07      7.43 o
  -7   2   4        6.34        9.85      9.78 o
  -6   2   4        1.73        5.69      8.65 o
  -5   2   4       99.13      115.51      8.11 o
  -4   2   4       31.17       28.09      4.34 o
  -3   2   4      720.66      791.33     13.50 o
  -2   2   4      127.05      112.10      4.29 o
  -1   2   4      784.82      799.66     12.63 o
   0   2   4      153.89      137.25      3.61 o
   1   2   4      479.22      547.16     10.40 o
   2   2   4      336.81      330.34     15.40 o
   3   2   4      100.64      123.25     12.05 o
   4   2   4      871.24      898.66     20.12 o
   5   2   4       47.07       57.71      8.92 o
   6   2   4       13.00       14.88      7.37 o
  -7   3   4       46.84       58.07     14.74 o
  -6   3   4       32.49       26.62      8.59 o
  -5   3   4        6.48        7.04      5.77 o
  -4   3   4      143.18      161.59     10.00 o
  -3   3   4      160.36      155.94      6.34 o
  -2   3   4     1300.08     1270.29     21.31 o
  -1   3   4      208.56      203.07      4.67 o
   0   3   4        1.39        4.69      1.56 o
   1   3   4      268.27      261.07      6.05 o
   2   3   4      437.64      441.60     18.36 o
   3   3   4      743.87      763.81     17.41 o
   4   3   4       73.46       68.01      7.26 o
   5   3   4       84.36       91.15     10.61 o
   6   3   4       13.73       15.06      7.68 o
  -6   4   4      123.48      105.54     14.40 o
  -5   4   4       34.30       43.28     10.35 o
  -4   4   4       83.72       90.96      7.73 o
  -3   4   4       87.13       85.21      6.39 o
  -2   4   4      124.67      121.94      4.37 o
  -1   4   4      394.97      369.53      7.65 o
   0   4   4      371.70      361.37      6.63 o
   1   4   4      237.69      230.81      6.13 o
   2   4   4      353.60      357.50      9.57 o
   3   4   4       64.81       60.37      4.97 o
   4   4   4       56.17       62.87      7.24 o
   5   4   4       31.23       32.04      7.95 o
   6   4   4       99.00      104.79     46.63 o
  -6   5   4       71.73       58.42     12.16 o
  -5   5   4       20.82       26.08      8.72 o
  -4   5   4      111.63      126.42      8.30 o
  -3   5   4      311.30      319.04     11.37 o
  -2   5   4      176.36      178.94      6.99 o
  -1   5   4      454.59      459.23      8.09 o
   0   5   4      244.97      248.06      6.42 o
   1   5   4      113.97      123.62      6.42 o
   2   5   4       58.05       53.38      7.05 o
   3   5   4       11.33        3.77      3.35 o
   4   5   4       12.98        8.84      4.89 o
   5   5   4      113.87      116.59     16.28 o
  -6   6   4       10.83       15.22      9.44 o
  -5   6   4       40.09       66.00     13.56 o
  -4   6   4       40.38       47.44      6.59 o
  -3   6   4      331.95      332.94     10.36 o
  -2   6   4      235.57      260.20      8.16 o
  -1   6   4      531.17      537.66      9.34 o
   0   6   4      462.18      444.99     11.30 o
   1   6   4      173.41      170.33      7.94 o
   2   6   4      333.68      328.77     14.28 o
   3   6   4       56.44       72.53      6.08 o
   4   6   4       32.92       31.97      6.24 o
   5   6   4       47.01       46.03      7.68 o
  -6   7   4       97.49       91.73     16.19 o
  -5   7   4        4.78        5.90      5.65 o
  -4   7   4      274.50      314.27     12.58 o
  -3   7   4       63.05       67.70     10.08 o
  -2   7   4       73.11       79.04      5.70 o
  -1   7   4      365.67      362.37      8.16 o
   0   7   4      386.02      356.71      9.61 o
   1   7   4      585.05      590.38     13.29 o
   2   7   4      248.95      250.05     23.11 o
   3   7   4       53.85       63.23      7.89 o
   4   7   4       73.46       61.63     13.00 o
   5   7   4       50.49       37.94      9.28 o
  -5   8   4       63.57       64.99      7.70 o
  -4   8   4       60.73       62.92     12.58 o
  -3   8   4       91.78       86.52      9.67 o
  -2   8   4       41.89       40.89      4.88 o
  -1   8   4      317.89      301.87      9.09 o
   0   8   4        2.55        6.68      3.42 o
   1   8   4      133.83      146.57      8.18 o
   2   8   4      392.81      416.85     13.44 o
   3   8   4        1.90       -3.91      4.44 o
   4   8   4       58.72       66.24     10.01 o
  -5   9   4        2.42        9.04      8.21 o
  -4   9   4       79.33       91.21      9.90 o
  -3   9   4       70.04       64.72      6.75 o
  -2   9   4      115.48      113.59      7.47 o
  -1   9   4        0.67        5.50      4.99 o
   0   9   4       42.35       56.65     10.34 o
   1   9   4      185.80      219.63     10.32 o
   2   9   4        7.41        2.62      4.73 o
   3   9   4        0.69        2.96      5.29 o
   4   9   4       11.28        5.12      7.80 o
  -5  10   4        2.18        8.47      6.23 o
  -4  10   4      144.18      149.47     14.42 o
  -3  10   4       55.98       64.72      9.07 o
  -2  10   4        5.68        8.10      4.54 o
  -1  10   4        4.37        1.63      6.45 o
   0  10   4       59.87       62.95      7.47 o
   1  10   4      130.99      143.60     10.27 o
   2  10   4       26.94       22.98      6.33 o
   3  10   4        7.71        3.09      5.25 o
  -4  11   4       64.81       75.53     12.92 o
  -3  11   4       32.64       35.59      5.64 o
  -2  11   4        0.50        0.11      5.29 o
  -1  11   4      118.60      117.52     11.80 o
   0  11   4       39.10       41.61      7.36 o
   1  11   4      122.89      100.96     11.69 o
   2  11   4      102.04      102.09     13.22 o
   3  11   4       13.34       -2.68      5.65 o
  -3  12   4       50.03       47.79     10.35 o
  -2  12   4       43.99       26.60      7.21 o
  -1  12   4       26.32       21.10      8.43 o
   0  12   4      147.13      127.75     10.92 o
   1  12   4      128.87      118.45     15.31 o
   2  12   4       27.84       20.96      9.54 o
  -2  13   4       70.60       57.78     25.72 o
  -1  13   4       52.58       42.72      9.84 o
   0  13   4       22.06        6.64      7.08 o
  -2 -15   5       20.72       13.70      9.24 o
  -1 -15   5       98.58       89.65      9.32 o
   0 -15   5       43.26       43.84      7.70 o
   1 -15   5       69.04       67.14      8.29 o
   2 -15   5       78.86       66.91      9.77 o
  -3 -14   5      180.88      177.06     55.32 o
  -2 -14   5      184.58      184.17     11.22 o
  -1 -14   5       95.01       89.12      8.72 o
   0 -14   5       86.66       97.33      9.65 o
   1 -14   5        9.31       15.71      5.70 o
   2 -14   5       81.16       97.02     10.76 o
   3 -14   5       16.79       18.06      6.87 o
  -3 -13   5      125.08      137.10     13.08 o
  -2 -13   5      313.04      289.02     12.21 o
  -1 -13   5       88.85      107.12     10.92 o
   0 -13   5      139.92      169.37      9.21 o
   1 -13   5       84.89       86.37      8.53 o
   2 -13   5      110.21      108.65     11.02 o
   3 -13   5       53.53       53.14     11.85 o
   4 -13   5        0.77       11.83      8.05 o
  -4 -12   5        2.53        4.57      6.24 o
  -3 -12   5      164.03      168.13     13.79 o
  -2 -12   5       39.49       42.13      8.33 o
  -1 -12   5       43.37       40.89      6.11 o
   0 -12   5      218.77      247.38     13.04 o
   1 -12   5      304.13      312.78     11.44 o
   2 -12   5       48.67       59.44      8.12 o
   3 -12   5       29.67       38.29      7.99 o
   4 -12   5        9.20        3.34      8.84 o
  -5 -11   5       92.61       97.94     69.03 o
  -4 -11   5        4.80       -3.71      6.77 o
  -3 -11   5      149.60      149.54     18.09 o
  -2 -11   5       60.93       57.00      7.92 o
  -1 -11   5       40.16       40.75      5.84 o
   0 -11   5       92.64      109.03      7.43 o
   1 -11   5      112.58      111.54      7.66 o
   2 -11   5      142.25      130.81     10.06 o
   3 -11   5       67.89       64.99      9.89 o
   4 -11   5       36.38       35.86     13.21 o
   5 -11   5       19.67       18.54     12.42 o
  -5 -10   5       90.79      101.30     19.94 o
  -4 -10   5       65.51       61.25     15.53 o
  -3 -10   5      256.20      214.68     15.53 o
  -2 -10   5       10.68        5.35      5.52 o
  -1 -10   5       32.84       26.34      4.44 o
   0 -10   5      866.96      869.42     16.71 o
   1 -10   5      196.69      214.96     10.51 o
   2 -10   5      250.39      256.69     17.68 o
   3 -10   5       32.71       38.22      7.27 o
   4 -10   5       34.00       33.62     11.76 o
   5 -10   5       50.25       45.15     25.04 o
  -5  -9   5       60.19       45.69     11.25 o
  -4  -9   5      248.48      238.25     13.50 o
  -3  -9   5       30.06       52.65      7.98 o
  -2  -9   5       26.75       31.45      6.82 o
  -1  -9   5      127.98      134.44     15.79 o
   0  -9   5      200.46      196.69     10.46 o
   1  -9   5      716.06      695.20     23.57 o
   2  -9   5      184.85      190.57     18.72 o
   3  -9   5      128.49      128.31     13.97 o
   4  -9   5        5.14       -3.12      5.83 o
   5  -9   5       38.64       34.24     21.15 o
  -6  -8   5      184.11      235.86     26.83 o
  -5  -8   5      143.13      135.63     15.27 o
  -4  -8   5      119.19      114.28     12.17 o
  -3  -8   5       76.70      108.92     21.93 o
  -2  -8   5        1.63        1.62      2.26 o
  -1  -8   5       79.15       94.39      8.82 o
   0  -8   5      359.31      339.90     10.79 o
   1  -8   5      183.11      175.04     17.54 o
   2  -8   5        0.86       -1.22      4.47 o
   3  -8   5       25.95       21.80      6.02 o
   4  -8   5       47.62       43.77     11.74 o
   5  -8   5       37.06       18.49     10.21 o
   6  -8   5        5.65        4.88     11.77 o
  -6  -7   5       16.07       16.69     10.10 o
  -5  -7   5      194.32      218.39     19.92 o
  -4  -7   5      172.90      195.67     12.24 o
  -3  -7   5      302.10      276.95     12.45 o
  -2  -7   5       13.93       11.17      2.45 o
  -1  -7   5      181.88      170.07      5.83 o
   0  -7   5     1332.25     1335.74     19.55 o
   1  -7   5        0.93        1.86      2.50 o
   2  -7   5        3.00        3.07      3.79 o
   3  -7   5       10.59       14.19      5.21 o
   4  -7   5      220.19      232.81     22.00 o
   5  -7   5       10.60        3.92      8.43 o
   6  -7   5        0.76       -3.07     10.34 o
  -6  -6   5       74.53       49.42     11.48 o
  -5  -6   5       98.92      114.66     12.89 o
  -4  -6   5       82.83       89.29     18.21 o
  -3  -6   5       20.56       23.72      4.47 o
  -2  -6   5      627.07      605.51      9.81 o
  -1  -6   5     1204.06     1175.25     16.60 o
   0  -6   5      771.00      763.01     13.84 o
   1  -6   5      481.26      488.93     13.38 o
   2  -6   5      361.25      360.63     15.13 o
   3  -6   5     2718.13     2848.50     65.86 o
   4  -6   5       79.82       57.59     17.54 o
   5  -6   5       12.59       10.69      7.27 o
   6  -6   5        2.22        0.39      8.41 o
  -6  -5   5       92.06      107.33     21.67 o
  -5  -5   5       57.80       70.58     11.89 o
  -4  -5   5       76.90       83.30      8.59 o
  -3  -5   5       77.67       77.53      5.62 o
  -2  -5   5       12.91       14.35      4.47 o
  -1  -5   5      262.43      249.41      6.28 o
   0  -5   5      557.01      557.14     11.11 o
   1  -5   5      320.49      319.38     22.98 o
   2  -5   5     2322.63     2446.47     41.63 o
   3  -5   5      444.65      448.66     11.49 o
   4  -5   5      322.71      298.93     20.09 o
   5  -5   5       34.62       20.05      8.06 o
   6  -5   5      155.74      125.92     64.14 o
  -6  -4   5      101.69      111.05     13.34 o
  -5  -4   5      147.45      184.10     12.24 o
  -4  -4   5        3.69        7.41      4.11 o
  -3  -4   5      789.34      824.79     15.75 o
  -2  -4   5      808.56      772.44     13.51 o
  -1  -4   5        1.13        0.43      2.18 o
   0  -4   5       38.21       54.80      4.43 o
   1  -4   5      279.51      316.53      7.76 o
   2  -4   5      107.22       87.17     12.36 o
   3  -4   5      270.87      256.23     14.77 o
   4  -4   5        0.96        1.00      4.77 o
   5  -4   5      152.84      131.42     27.55 o
   6  -4   5       29.97       23.14      9.17 o
  -6  -3   5       25.67       28.23      6.84 o
  -5  -3   5       89.35      105.02      6.69 o
  -4  -3   5      372.42      397.09     11.12 o
  -3  -3   5     1955.31     1975.35     28.58 o
  -2  -3   5     1029.41     1059.61     17.84 o
  -1  -3   5      114.82      103.74      3.41 o
   0  -3   5       28.36       23.69      2.48 o
   1  -3   5       82.32      116.47      7.18 o
   2  -3   5       17.36       11.20      3.34 o
   3  -3   5       38.08       29.49      9.43 o
   4  -3   5        4.79        3.98      5.29 o
   5  -3   5       71.74       46.17     15.22 o
   6  -3   5        9.37        3.40      8.45 o
  -6  -2   5       41.05       32.07      8.65 o
  -5  -2   5        1.49        1.16      2.95 o
  -4  -2   5      878.20      894.06     15.35 o
  -3  -2   5      637.72      667.25     13.01 o
  -2  -2   5      112.25       95.47      3.92 o
  -1  -2   5       13.23        4.14      1.41 o
   0  -2   5      759.29      709.18     10.41 o
   1  -2   5      889.10      850.28     15.03 o
   2  -2   5      601.08      596.17     30.03 o
   3  -2   5      228.35      233.61     13.73 o
   4  -2   5       52.97       36.82      7.60 o
   5  -2   5       78.12       69.05     11.04 o
   6  -2   5       20.86       11.96      8.36 o
  -6  -1   5       33.47       53.95      8.91 o
  -5  -1   5      350.20      383.95     10.53 o
  -4  -1   5       64.07       66.09      4.79 o
  -3  -1   5      331.19      323.14      8.65 o
  -2  -1   5      209.58      234.93      6.56 o
  -1  -1   5      984.53      919.41     13.39 o
   0  -1   5      839.66      813.46     10.47 o
   1  -1   5        1.04       -1.36      1.62 o
   2  -1   5     1257.36     1261.51     24.08 o
   3  -1   5      194.22      214.34     12.97 o
   4  -1   5      333.71      337.54     21.41 o
   5  -1   5      113.33       98.58     26.94 o
   6  -1   5       14.63       17.90      8.49 o
  -6   0   5       97.09      128.11     12.49 o
  -5   0   5       14.43        6.40      4.71 o
  -4   0   5      375.26      403.95      8.95 o
  -3   0   5      296.66      286.87      6.49 o
  -2   0   5     1294.18     1338.67     31.85 o
  -1   0   5      152.36      127.71      4.89 o
   0   0   5     1041.04     1052.14     12.00 o
   1   0   5      630.47      617.81     11.26 o
   2   0   5        7.53       13.36      3.91 o
   3   0   5      168.12      187.74      9.42 o
   4   0   5       13.36       10.06      6.05 o
   5   0   5      471.13      499.73    124.42 o
   6   0   5       21.23       20.92      8.17 o
  -6   1   5       64.38       93.48     15.52 o
  -5   1   5        2.00        1.28      4.46 o
  -4   1   5      189.99      204.44      7.24 o
  -3   1   5      994.26      982.99     13.71 o
  -2   1   5      513.03      476.56     11.20 o
  -1   1   5     3626.58     3585.71     40.36 o
   0   1   5     1203.08     1209.98     13.61 o
   1   1   5        3.93        1.41      1.42 o
   2   1   5      146.67      129.84      9.13 o
   3   1   5      105.67      113.97     11.76 o
   4   1   5      479.99      566.69     23.61 o
   5   1   5       10.83        8.67      5.83 o
   6   1   5       41.30       36.12      9.62 o
  -7   2   5       55.31       38.08     13.86 o
  -6   2   5       29.73       29.17     10.52 o
  -5   2   5       38.06       40.85      6.91 o
  -4   2   5       87.69       93.18      8.46 o
  -3   2   5      118.52      110.75      5.07 o
  -2   2   5       25.77       21.90      2.92 o
  -1   2   5      577.33      620.07     10.16 o
   0   2   5      363.40      345.94      5.67 o
   1   2   5       31.42       28.45      2.33 o
   2   2   5      311.44      292.04     14.27 o
   3   2   5      221.07      225.62     17.04 o
   4   2   5       16.39        1.36      4.72 o
   5   2   5       42.47       42.82      8.68 o
   6   2   5       41.41       39.43      9.36 o
  -7   3   5       79.79       57.19     14.57 o
  -6   3   5       38.43       23.71      9.28 o
  -5   3   5       45.76       54.20      7.93 o
  -4   3   5       57.59       68.61      5.76 o
  -3   3   5       39.55       39.80      5.08 o
  -2   3   5       63.88       67.90      3.56 o
  -1   3   5       33.40       31.73      3.57 o
   0   3   5       95.24       98.29      4.33 o
   1   3   5      144.26      144.32      4.44 o
   2   3   5      119.01      133.12      7.77 o
   3   3   5       11.76       13.66      3.48 o
   4   3   5       50.96       45.32      7.28 o
   5   3   5      113.88      109.30     19.82 o
   6   3   5       63.93       67.62     28.28 o
  -6   4   5      135.95      127.26     16.08 o
  -5   4   5       24.37       28.98      7.03 o
  -4   4   5      207.72      210.93      9.59 o
  -3   4   5       22.61       15.20      4.54 o
  -2   4   5      370.42      367.74      8.59 o
  -1   4   5      686.31      636.55     15.08 o
   0   4   5      597.50      592.50     10.71 o
   1   4   5      285.18      288.43      8.63 o
   2   4   5       11.67       11.13      3.49 o
   3   4   5        0.66       -0.75      2.70 o
   4   4   5      133.76      167.42     18.59 o
   5   4   5       27.63       22.37     10.08 o
  -6   5   5        0.83        0.56      7.32 o
  -5   5   5       59.90       46.03     10.45 o
  -4   5   5       34.13       28.87      5.45 o
  -3   5   5      677.55      694.51     15.66 o
  -2   5   5       24.59       27.59      3.72 o
  -1   5   5      510.02      516.30      8.86 o
   0   5   5      893.20      896.67     15.58 o
   1   5   5      427.44      387.59     13.73 o
   2   5   5      223.85      225.60     12.12 o
   3   5   5      108.36      135.78      9.28 o
   4   5   5       21.48       26.97      6.14 o
   5   5   5       52.02       44.58      8.76 o
  -6   6   5       34.08       32.80     11.50 o
  -5   6   5       86.43       93.51     10.59 o
  -4   6   5      135.84      147.51     10.13 o
  -3   6   5       26.82       27.60      5.45 o
  -2   6   5       12.38       10.67      3.37 o
  -1   6   5      281.19      284.46      8.19 o
   0   6   5      854.91      810.95     14.28 o
   1   6   5       36.87       25.87      4.26 o
   2   6   5       72.97       62.36      7.98 o
   3   6   5      237.16      244.61      9.38 o
   4   6   5       34.77       30.41      6.58 o
   5   6   5        9.24       11.08      8.02 o
  -6   7   5      101.07       91.03     15.71 o
  -5   7   5       78.33       71.48      9.37 o
  -4   7   5       10.62       16.33      4.39 o
  -3   7   5       28.27       29.03      5.15 o
  -2   7   5       50.77       58.35      5.30 o
  -1   7   5      362.23      360.23      9.29 o
   0   7   5       71.90       82.76      6.23 o
   1   7   5        1.37        3.37      3.52 o
   2   7   5      127.65      127.56      9.02 o
   3   7   5      136.99      143.62     12.56 o
   4   7   5        1.88        7.04      7.27 o
  -5   8   5       50.96       57.73      9.45 o
  -4   8   5       12.38        1.63      4.36 o
  -3   8   5      270.95      275.47     11.03 o
  -2   8   5       78.23       96.66      6.78 o
  -1   8   5      221.86      232.05      9.95 o
   0   8   5       20.57       12.77      5.19 o
   1   8   5       12.83       11.12      4.98 o
   2   8   5      417.69      409.30     20.55 o
   3   8   5       50.78       47.40      6.86 o
   4   8   5       27.08       15.00      7.98 o
  -5   9   5       60.37       43.85     20.96 o
  -4   9   5      173.88      198.12     12.47 o
  -3   9   5       69.11       64.55      5.85 o
  -2   9   5      131.20      134.01      8.08 o
  -1   9   5        0.61        4.02      5.06 o
   0   9   5       83.23       96.16      8.58 o
   1   9   5       37.01       44.70      7.06 o
   2   9   5      206.05      187.12     13.40 o
   3   9   5      160.42      170.93     10.74 o
  -4  10   5       82.29       87.32     11.80 o
  -3  10   5      203.27      203.75     15.88 o
  -2  10   5       22.82       21.45      5.14 o
  -1  10   5       56.83       43.41      8.43 o
   0  10   5        1.08        0.48      5.06 o
   1  10   5      149.74      152.43     13.03 o
   2  10   5      341.23      359.53     21.08 o
   3  10   5        6.15       -3.95      5.16 o
  -4  11   5       25.48       24.41      7.49 o
  -3  11   5       50.81       55.96      7.94 o
  -2  11   5       12.43        5.39      5.70 o
  -1  11   5       47.60       34.40      8.93 o
   0  11   5       48.38       35.50      7.66 o
   1  11   5       99.31      119.50     16.57 o
   2  11   5       55.86       37.75     19.56 o
  -3  12   5       37.01       27.67      6.85 o
  -2  12   5        8.93       10.21      6.51 o
  -1  12   5       14.85        8.07      7.79 o
   0  12   5       23.80       28.52      7.69 o
   1  12   5       31.32       26.51      9.49 o
  -2 -15   6       17.82       18.76      9.82 o
  -1 -15   6      221.35      243.23     12.63 o
   0 -15   6      121.77      115.42     11.10 o
   1 -15   6       19.08       16.39      6.05 o
   2 -15   6       38.30       26.02      7.25 o
  -3 -14   6        1.27        9.71      7.11 o
  -2 -14   6       55.43       69.66     10.43 o
  -1 -14   6      100.98      111.39     13.45 o
   0 -14   6      122.87      144.26     10.08 o
   1 -14   6       38.31       36.23      6.65 o
   2 -14   6      153.43      160.31     13.06 o
   3 -14   6       27.66       24.07      7.17 o
  -4 -13   6       42.69       71.80     17.85 o
  -3 -13   6       20.06       23.35      7.52 o
  -2 -13   6      146.38      157.58     12.23 o
  -1 -13   6      237.82      225.99     20.73 o
   0 -13   6      155.66      155.31      9.86 o
   1 -13   6       71.53       78.29      7.50 o
   2 -13   6       38.89       31.02      7.48 o
   3 -13   6      143.68      156.38     12.32 o
   4 -13   6        8.44       -0.11     11.47 o
  -4 -12   6        0.72        9.95     11.15 o
  -3 -12   6       45.88       50.10     16.93 o
  -2 -12   6      388.77      367.47     12.73 o
  -1 -12   6       76.98       90.52      9.68 o
   0 -12   6       34.80       40.18      5.22 o
   1 -12   6      200.40      217.97     10.18 o
   2 -12   6       65.32       55.05      8.38 o
   3 -12   6       87.91       87.04      9.22 o
   4 -12   6       11.79        8.22      9.65 o
  -5 -11   6       25.43       26.00     13.07 o
  -4 -11   6       21.65       17.50     12.24 o
  -3 -11   6      180.51      190.78     16.73 o
  -2 -11   6      213.31      213.89     15.15 o
  -1 -11   6        7.48        5.86      4.06 o
   0 -11   6       53.05       57.10      5.57 o
   1 -11   6      109.50      112.22      8.62 o
   2 -11   6      173.76      145.61     13.20 o
   3 -11   6      150.44      148.41     14.40 o
   4 -11   6       14.75       19.46     16.67 o
   5 -11   6        2.37        2.88     11.65 o
  -5 -10   6      349.94      337.79     48.31 o
  -4 -10   6       12.83        8.32      7.53 o
  -3 -10   6      157.14      154.57     19.61 o
  -2 -10   6        7.75       18.60      4.86 o
  -1 -10   6        7.84        7.81      3.09 o
   0 -10   6      160.09      156.98      7.56 o
   1 -10   6       97.80       94.36      7.33 o
   2 -10   6      248.64      237.95     29.60 o
   3 -10   6       45.99       59.87      9.09 o
   4 -10   6        2.05       -1.49      7.59 o
   5 -10   6        4.68        8.03     13.44 o
  -5  -9   6       10.11        0.47      8.42 o
  -4  -9   6      147.71      152.55     14.90 o
  -3  -9   6      154.12      191.71     22.75 o
  -2  -9   6      355.43      331.88      9.06 o
  -1  -9   6        0.94        1.36      2.04 o
   0  -9   6       87.28       85.09      8.79 o
   1  -9   6      767.95      782.15     17.53 o
   2  -9   6       45.12       50.96     11.59 o
   3  -9   6      110.81      136.77     11.82 o
   4  -9   6       63.44       39.00     21.66 o
   5  -9   6       78.08       54.82     16.15 o
  -6  -8   6       12.90       -4.47      8.98 o
  -5  -8   6      115.91      137.35     14.50 o
  -4  -8   6       95.21       97.62     26.87 o
  -3  -8   6      492.80      435.14     15.45 o
  -2  -8   6       44.45       52.97     10.34 o
  -1  -8   6      414.15      389.21     10.77 o
   0  -8   6     1311.75     1339.07     20.47 o
   1  -8   6      220.16      234.40     11.25 o
   2  -8   6      210.84      215.17     16.30 o
   3  -8   6        5.09        7.17      3.98 o
   4  -8   6      528.24      499.57     56.83 o
   5  -8   6       25.91       22.81     11.62 o
  -6  -7   6        0.48       -8.10     16.20 o
  -5  -7   6      107.66      137.09     14.60 o
  -4  -7   6      173.89      189.31     11.54 o
  -3  -7   6      209.37      199.69      9.94 o
  -2  -7   6      109.60      116.84      9.40 o
  -1  -7   6       17.62       17.82      3.29 o
   0  -7   6      218.97      187.86      6.91 o
   1  -7   6      109.62      100.56      7.40 o
   2  -7   6      241.80      239.91     16.83 o
   3  -7   6      984.13     1013.19     27.58 o
   4  -7   6       92.37       62.60     39.37 o
   5  -7   6       74.52       44.27     25.43 o
   6  -7   6        0.35        9.34     23.15 o
  -6  -6   6       68.27       66.75     11.95 o
  -5  -6   6      237.52      263.15     16.20 o
  -4  -6   6      104.61      119.20      9.76 o
  -3  -6   6       46.60       49.40      8.22 o
  -2  -6   6      110.71      128.91      9.56 o
  -1  -6   6        6.76        3.18      2.14 o
   0  -6   6       34.74       44.67      4.85 o
   1  -6   6        2.41        0.99      2.80 o
   2  -6   6      178.01      176.71     11.43 o
   3  -6   6      277.87      286.58     11.89 o
   4  -6   6       73.05       42.69     16.82 o
   5  -6   6       12.93        1.85      6.68 o
   6  -6   6       33.09       15.48      9.88 o
  -6  -5   6      173.77      229.95     20.02 o
  -5  -5   6       59.61       92.10     25.31 o
  -4  -5   6      206.23      205.30      9.73 o
  -3  -5   6      114.41      127.54      6.65 o
  -2  -5   6      580.89      528.70     12.56 o
  -1  -5   6      207.80      200.32      5.78 o
   0  -5   6      172.03      159.50      7.22 o
   1  -5   6      156.10      132.82     14.25 o
   2  -5   6       65.24       70.07      7.53 o
   3  -5   6       16.32       15.56      4.44 o
   4  -5   6       93.75        9.50     10.23 o
   5  -5   6       37.76       23.43      9.26 o
   6  -5   6       57.47       26.65     10.86 o
  -6  -4   6        4.17        7.05      8.31 o
  -5  -4   6       81.84      104.16     26.50 o
  -4  -4   6       63.32       57.43     10.18 o
  -3  -4   6     1516.04     1490.31     23.27 o
  -2  -4   6      860.65      844.84     14.47 o
  -1  -4   6      265.78      239.80      5.76 o
   0  -4   6      428.32      408.90      7.56 o
   1  -4   6      529.44      515.29     10.44 o
   2  -4   6      588.04      586.49     16.75 o
   3  -4   6      343.23      364.29     12.59 o
   4  -4   6      128.41       31.41     14.19 o
   5  -4   6       43.02       20.90      8.10 o
   6  -4   6       23.78        3.56      8.73 o
  -6  -3   6        9.83       21.50     12.91 o
  -5  -3   6       24.99       28.80      5.93 o
  -4  -3   6     1059.31     1053.62     22.35 o
  -3  -3   6       78.96       79.98      5.24 o
  -2  -3   6      459.69      489.84      9.61 o
  -1  -3   6       16.15       25.83      2.56 o
   0  -3   6     1326.21     1325.27     16.17 o
   1  -3   6      497.74      508.34     10.22 o
   2  -3   6        3.59        3.63      2.98 o
   3  -3   6      457.05      509.83     14.55 o
   4  -3   6       92.97       31.77     18.20 o
   5  -3   6      105.55       96.18     22.81 o
   6  -3   6       53.23       56.55     20.25 o
  -6  -2   6       41.04       37.51     14.02 o
  -5  -2   6      370.54      378.15     11.58 o
  -4  -2   6      165.88      172.23      9.20 o
  -3  -2   6      625.06      623.27     19.68 o
  -2  -2   6      489.19      499.52     10.10 o
  -1  -2   6     1530.80     1601.85     20.00 o
   0  -2   6      402.11      393.47      6.51 o
   1  -2   6        8.96        7.31      2.02 o
   2  -2   6       59.20       59.84      6.42 o
   3  -2   6       24.23       26.20      4.43 o
   4  -2   6       21.02        7.40      4.96 o
   5  -2   6        5.61        3.66      6.43 o
   6  -2   6      166.11      131.11     17.09 o
  -6  -1   6       36.22       51.17      9.85 o
  -5  -1   6      169.38      173.86     12.64 o
  -4  -1   6       48.44       40.03      4.38 o
  -3  -1   6      227.47      229.22      6.19 o
  -2  -1   6     1336.85     1398.01     20.35 o
  -1  -1   6     1563.61     1559.28     19.42 o
   0  -1   6     1479.48     1384.71     15.35 o
   1  -1   6       75.02       81.23      3.64 o
   2  -1   6       64.00       57.58      6.34 o
   3  -1   6       62.48       65.26      6.90 o
   4  -1   6       17.77       14.08      9.70 o
   5  -1   6      204.53      218.43     17.39 o
   6  -1   6       62.87       52.59     11.64 o
  -6   0   6       31.76       37.49      8.63 o
  -5   0   6        2.37        8.62      7.00 o
  -4   0   6       42.40       35.73      7.80 o
  -3   0   6        0.83        0.30      2.45 o
  -2   0   6      440.07      477.02      9.73 o
  -1   0   6        4.53       15.29      2.21 o
   0   0   6      528.27      500.85      7.58 o
   1   0   6      242.17      224.61      5.35 o
   2   0   6       11.46       11.33      2.90 o
   3   0   6      333.85      363.02     25.03 o
   4   0   6       98.04       39.00     19.58 o
   5   0   6      301.92      318.30     19.76 o
   6   0   6       15.26       17.73      8.21 o
  -7   1   6       65.35       64.05     15.13 o
  -6   1   6      246.64      279.59     16.46 o
  -5   1   6        7.87        9.65      5.39 o
  -4   1   6       35.03       28.19      5.97 o
  -3   1   6      163.64      171.10      7.62 o
  -2   1   6       93.09       80.60      4.94 o
  -1   1   6      165.13      151.91      5.24 o
   0   1   6        1.86        2.03      1.48 o
   1   1   6        0.90        1.12      1.65 o
   2   1   6      299.62      317.07     12.57 o
   3   1   6      204.07      218.13     13.75 o
   4   1   6      156.52      140.20     22.15 o
   5   1   6       11.53        8.71      6.19 o
   6   1   6       78.86       55.19     17.34 o
  -7   2   6       78.81       59.34     15.25 o
  -6   2   6       85.33       77.88     12.29 o
  -5   2   6      192.24      206.16     20.00 o
  -4   2   6       98.09      106.42      6.77 o
  -3   2   6     1332.16     1367.73     24.61 o
  -2   2   6      478.18      447.67      7.93 o
  -1   2   6      364.99      339.32      7.87 o
   0   2   6      891.08      863.61     10.55 o
   1   2   6      491.49      535.58      8.33 o
   2   2   6      181.53      196.11     15.03 o
   3   2   6       20.66       20.85      3.92 o
   4   2   6       89.73       62.90     10.85 o
   5   2   6      132.44      138.83     30.38 o
  -6   3   6      107.52      111.28     14.74 o
  -5   3   6       10.95       12.63      6.09 o
  -4   3   6      158.05      163.29      8.37 o
  -3   3   6      651.20      650.02     13.80 o
  -2   3   6     1059.28     1066.94     15.86 o
  -1   3   6      411.88      390.57      8.94 o
   0   3   6     1025.47     1009.10     16.37 o
   1   3   6      643.50      659.71     10.84 o
   2   3   6      312.59      326.49      9.58 o
   3   3   6       20.22       25.26      4.43 o
   4   3   6        8.34        7.24      4.89 o
   5   3   6       22.47       23.93      7.63 o
  -6   4   6       32.37       19.63      9.52 o
  -5   4   6        0.77        1.50      5.31 o
  -4   4   6      115.81      125.43      8.52 o
  -3   4   6      173.78      189.00      7.94 o
  -2   4   6        1.56        0.88      2.62 o
  -1   4   6        6.59        1.77      2.38 o
   0   4   6      226.42      245.89      6.50 o
   1   4   6      641.57      660.37     12.02 o
   2   4   6      143.36      150.96      7.77 o
   3   4   6       82.75       87.53     10.80 o
   4   4   6       58.64       67.89      9.12 o
   5   4   6       60.20       49.98      9.40 o
  -6   5   6        0.52        4.17      8.90 o
  -5   5   6      103.17       99.92      7.88 o
  -4   5   6       80.62       84.59      6.66 o
  -3   5   6      192.67      211.60      9.18 o
  -2   5   6      630.55      615.40     12.39 o
  -1   5   6        0.79       -1.21      2.50 o
   0   5   6      291.72      282.10      7.51 o
   1   5   6      336.09      338.57     12.96 o
   2   5   6      115.82      135.58      7.57 o
   3   5   6       30.31       26.75      6.10 o
   4   5   6       90.91       94.80      8.92 o
   5   5   6       18.10        9.58      7.83 o
  -6   6   6      100.17       92.19     15.65 o
  -5   6   6      113.39      112.83     10.35 o
  -4   6   6      154.70      163.29      8.84 o
  -3   6   6      132.67      124.05      8.22 o
  -2   6   6      152.54      165.12      7.39 o
  -1   6   6       98.29      113.49      6.66 o
   0   6   6      797.69      795.63     16.17 o
   1   6   6       29.85       31.54      5.03 o
   2   6   6       20.23       18.13      4.75 o
   3   6   6      233.58      234.13      9.46 o
   4   6   6       14.44        6.95      5.88 o
  -5   7   6       76.90       76.37     15.36 o
  -4   7   6       20.80       12.08      5.90 o
  -3   7   6      225.04      242.02     10.19 o
  -2   7   6       27.84       31.46      4.64 o
  -1   7   6      328.77      325.25      9.91 o
   0   7   6       55.62       76.06      7.29 o
   1   7   6      155.16      174.27     12.41 o
   2   7   6       27.34       18.12      8.37 o
   3   7   6       14.66       16.42      5.65 o
   4   7   6       61.00       58.50      9.78 o
  -5   8   6       63.82       60.91      9.91 o
  -4   8   6       62.92       62.95      8.72 o
  -3   8   6      133.35      139.40      9.47 o
  -2   8   6      110.16      114.86      7.43 o
  -1   8   6       18.46       25.82      5.89 o
   0   8   6      102.51      109.81     14.39 o
   1   8   6        0.64        0.91      4.73 o
   2   8   6       10.70        5.52      7.15 o
   3   8   6      169.34      173.55     10.83 o
   4   8   6       19.69        6.22      8.28 o
  -5   9   6       47.63       36.54      9.03 o
  -4   9   6       74.49       66.68     12.20 o
  -3   9   6       94.85       89.47     10.87 o
  -2   9   6       36.62       32.63      5.28 o
  -1   9   6       29.23       31.19      6.61 o
   0   9   6      119.01      114.90     10.18 o
   1   9   6        2.30        8.70      5.65 o
   2   9   6       93.28       93.33     12.91 o
   3   9   6      177.94      185.83     14.04 o
  -4  10   6       57.84       45.37      9.86 o
  -3  10   6       57.58       55.56      6.12 o
  -2  10   6       64.91       58.68      7.94 o
  -1  10   6       62.63       70.60      9.94 o
   0  10   6       59.79       57.48      7.94 o
   1  10   6       55.30       72.75     10.78 o
   2  10   6      121.12      143.73     25.62 o
  -3  11   6       80.71       74.71      6.97 o
  -2  11   6       17.72       17.95      6.88 o
  -1  11   6      128.27      123.73     12.55 o
   0  11   6       19.77       18.63      6.88 o
   1  11   6        0.89       -1.62      7.79 o
  -2  12   6       73.71       69.84     21.89 o
  -1  12   6       10.35        4.90      8.01 o
   0  12   6       20.17        4.99      6.84 o
  -2 -15   7        4.03       14.78      8.34 o
  -1 -15   7       74.86       73.89     10.01 o
   0 -15   7      145.44      151.04     10.58 o
   1 -15   7      141.86      141.39     11.48 o
   2 -15   7       61.37       49.49     12.36 o
  -3 -14   7        0.58       13.42      8.08 o
  -2 -14   7       34.08       46.00      7.03 o
  -1 -14   7       89.59       88.24      8.62 o
   0 -14   7      166.61      187.40     13.57 o
   1 -14   7      130.11      129.22      9.38 o
   2 -14   7       42.75       46.04      8.14 o
   3 -14   7        7.57       11.11      6.11 o
  -4 -13   7       24.87       51.84     59.02 o
  -3 -13   7        7.98       25.60     16.33 o
  -2 -13   7       33.90       40.76      6.37 o
  -1 -13   7      162.36      177.17     11.27 o
   0 -13   7       91.08      104.23      9.08 o
   1 -13   7       55.49       57.84      6.70 o
   2 -13   7       14.83       11.70      5.26 o
   3 -13   7       39.99       37.40      8.09 o
  -4 -12   7      295.50      276.08     24.64 o
  -3 -12   7        1.39        1.55     15.31 o
  -2 -12   7       49.06       56.12      7.64 o
  -1 -12   7        6.39        7.51      8.57 o
   0 -12   7        4.14        5.00      4.06 o
   1 -12   7      153.15      145.92     12.11 o
   2 -12   7        8.42        5.86      4.82 o
   3 -12   7      197.15      198.40     19.77 o
   4 -12   7       53.43       39.23     14.87 o
  -5 -11   7      290.51      264.52     49.89 o
  -4 -11   7       74.70       58.57     12.20 o
  -3 -11   7       88.84       90.97     23.25 o
  -2 -11   7       11.21       12.05      5.42 o
  -1 -11   7      129.36      150.83     20.65 o
   0 -11   7        2.82        3.91      3.61 o
   1 -11   7        0.75        6.11      3.44 o
   2 -11   7      232.41      241.57     15.02 o
   3 -11   7      103.74      114.03     17.65 o
   4 -11   7       97.93      123.56     20.72 o
  -5 -10   7      231.15      209.70     17.72 o
  -4 -10   7      225.77      233.89     19.01 o
  -3 -10   7       37.46       34.47      9.30 o
  -2 -10   7      441.10      432.28     14.34 o
  -1 -10   7       68.47       77.85      8.44 o
   0 -10   7      159.86      177.65     10.07 o
   1 -10   7      643.62      626.01     16.18 o
   2 -10   7      155.53      143.42     37.54 o
   3 -10   7       90.70      113.27     19.79 o
   4 -10   7       26.75       15.56     14.90 o
   5 -10   7       20.00       26.75     14.24 o
  -5  -9   7       54.05       37.85     10.55 o
  -4  -9   7       86.93      137.21     14.61 o
  -3  -9   7      113.65       76.19     27.11 o
  -2  -9   7      418.47      390.99      9.89 o
  -1  -9   7       97.10       95.65     15.19 o
   0  -9   7      266.96      251.58      8.89 o
   1  -9   7      782.51      711.97     16.69 o
   2  -9   7      147.28      144.14     58.35 o
   3  -9   7       89.72      112.75      8.69 o
   4  -9   7      126.78       97.99     18.37 o
   5  -9   7       33.91       28.93     14.53 o
  -6  -8   7       27.01        7.49     15.38 o
  -5  -8   7       89.93       80.57     19.76 o
  -4  -8   7       83.82      102.44     24.98 o
  -3  -8   7       43.11       37.72      8.57 o
  -2  -8   7       96.11       92.45      8.70 o
  -1  -8   7       56.30       65.19      4.88 o
   0  -8   7      151.96      149.69     10.73 o
   1  -8   7       37.76       23.60      6.02 o
   2  -8   7       22.86       21.81      5.72 o
   3  -8   7      200.98      204.14     13.04 o
   5  -8   7       14.18       13.99     10.83 o
  -6  -7   7        6.91       -9.48      7.53 o
  -5  -7   7      141.75      176.75     22.58 o
  -4  -7   7       22.15       38.27      8.65 o
  -3  -7   7      338.55      326.94     14.86 o
  -2  -7   7      179.31      172.73      7.62 o
  -1  -7   7       29.81       33.50      4.17 o
   0  -7   7      133.28      137.03      6.41 o
   1  -7   7       34.51       32.34      5.14 o
   2  -7   7       18.03       30.12      7.41 o
   3  -7   7      256.51      239.50     33.91 o
   4  -7   7        6.39        5.63      7.80 o
   5  -7   7       66.63       26.59     12.44 o
  -6  -6   7       72.86       62.93     11.24 o
  -5  -6   7       25.00       28.47     11.25 o
  -4  -6   7      116.79      156.51     10.22 o
  -3  -6   7        4.70        7.80      3.58 o
  -2  -6   7     1187.07     1232.68     20.04 o
  -1  -6   7      572.98      570.84      9.98 o
   0  -6   7      239.47      248.70      7.45 o
   1  -6   7       23.16       20.80      4.60 o
   2  -6   7       19.01       18.08     11.48 o
   3  -6   7      169.79      160.79     19.28 o
   4  -6   7      143.62      117.04     21.14 o
   5  -6   7       33.51       15.14      8.65 o
  -6  -5   7       13.67        8.95     12.13 o
  -5  -5   7       28.93       30.05      8.72 o
  -4  -5   7       25.27       24.62      5.17 o
  -3  -5   7      933.10      941.70     20.33 o
  -2  -5   7      600.73      603.98     10.31 o
  -1  -5   7      168.10      175.12      5.66 o
   0  -5   7        1.73        5.39      2.26 o
   1  -5   7       57.83       54.16      5.03 o
   2  -5   7      145.05      156.44     16.79 o
   3  -5   7       53.05       44.63      6.01 o
   4  -5   7      103.58       88.44     14.98 o
   5  -5   7       67.50       42.15      9.83 o
   6  -5   7       38.24       20.53     16.16 o
  -6  -4   7        1.13       12.38     13.90 o
  -5  -4   7       91.39      112.63     14.56 o
  -4  -4   7      242.18      262.11     10.97 o
  -3  -4   7     1192.16     1155.97     22.87 o
  -2  -4   7      490.91      491.47     14.71 o
  -1  -4   7       42.21       36.18      3.23 o
   0  -4   7      133.34      131.59      4.89 o
   1  -4   7      170.26      171.24      9.68 o
   2  -4   7       73.81       64.95     10.04 o
   3  -4   7       61.63       53.00      6.25 o
   4  -4   7       66.14       64.15     14.58 o
   5  -4   7       16.35        2.29      5.18 o
   6  -4   7        2.95        7.34     14.32 o
  -6  -3   7        2.04        7.69     12.43 o
  -5  -3   7       46.24       54.66      8.80 o
  -4  -3   7      595.12      634.75     16.78 o
  -3  -3   7        2.78       -2.85      4.82 o
  -2  -3   7      441.39      412.00     10.46 o
  -1  -3   7      344.81      321.27      7.19 o
   0  -3   7     2079.43     2125.20     22.32 o
   1  -3   7      842.92      848.34     11.58 o
   2  -3   7       32.14       33.27      5.13 o
   3  -3   7      211.01      212.95     14.87 o
   4  -3   7       52.23       46.51      8.73 o
   5  -3   7       34.85       17.56      6.53 o
   6  -3   7       22.04       11.68     13.93 o
  -6  -2   7        0.56       10.33      7.24 o
  -5  -2   7       22.31       26.95      7.18 o
  -4  -2   7       15.41       10.96      4.26 o
  -3  -2   7      101.99      114.36      7.45 o
  -2  -2   7        9.60        4.55      2.25 o
  -1  -2   7     1467.56     1561.52     20.23 o
   0  -2   7      308.48      298.71      5.95 o
   1  -2   7     1095.95     1120.91     19.24 o
   2  -2   7      409.20      421.46     13.61 o
   3  -2   7       31.90       30.21      6.63 o
   4  -2   7      268.34      277.32     39.24 o
   5  -2   7       18.27       13.72      8.73 o
   6  -2   7      258.65      205.23     40.97 o
  -6  -1   7       25.55       17.64      7.70 o
  -5  -1   7      334.57      352.98     16.99 o
  -4  -1   7       98.48      104.08     10.27 o
  -3  -1   7        1.01       -1.31      2.44 o
  -2  -1   7      207.36      207.43      6.11 o
  -1  -1   7      188.96      184.17      7.53 o
   0  -1   7      940.03      950.02     12.09 o
   1  -1   7       16.05       17.36      2.49 o
   2  -1   7       90.39      111.11      7.31 o
   3  -1   7      234.32      236.45     20.88 o
   4  -1   7      142.17      145.02     21.73 o
   5  -1   7      227.91      162.34     22.17 o
   6  -1   7        2.90       -2.40     12.17 o
  -7   0   7       51.76       39.95     12.71 o
  -6   0   7      160.51      160.99     14.85 o
  -5   0   7      348.58      363.89     21.23 o
  -4   0   7      348.61      354.93     16.14 o
  -3   0   7       80.15       80.13      6.75 o
  -2   0   7      660.50      667.18     19.59 o
  -1   0   7      633.99      600.03     12.31 o
   0   0   7      217.33      215.12      5.47 o
   1   0   7       49.20       43.06      3.23 o
   2   0   7        3.87        6.12      2.71 o
   3   0   7      134.56      137.83     16.84 o
   4   0   7       33.70       38.11      8.49 o
   5   0   7       82.88       31.99     11.77 o
  -6   1   7      110.62      122.74     13.20 o
  -5   1   7      197.59      222.49     14.41 o
  -4   1   7        4.32       11.16      5.60 o
  -3   1   7        3.78        4.88      3.77 o
  -2   1   7      373.87      346.54      8.94 o
  -1   1   7      838.56      825.26     13.34 o
   0   1   7      303.88      277.18      6.17 o
   1   1   7      341.47      334.52      7.39 o
   2   1   7      219.57      233.44     11.06 o
   3   1   7      227.92      253.92     11.43 o
   4   1   7       37.56       26.21      8.10 o
   5   1   7       40.44       22.69      7.26 o
  -6   2   7       18.17       26.25      8.24 o
  -5   2   7      189.84      188.58     18.62 o
  -4   2   7      168.65      135.51      7.92 o
  -3   2   7        2.23        6.70      3.75 o
  -2   2   7       51.54       58.64      4.12 o
  -1   2   7      228.17      204.33      6.96 o
   0   2   7       94.87       97.68      3.77 o
   1   2   7      305.12      320.71      6.76 o
   2   2   7      405.40      409.66     13.86 o
   3   2   7       93.25      112.57      9.03 o
   4   2   7        0.60        0.01      5.26 o
   5   2   7       27.90       26.74      7.82 o
  -6   3   7       81.96       60.09     12.03 o
  -5   3   7        6.21       11.27      6.29 o
  -4   3   7       20.05       12.97      4.88 o
  -3   3   7       86.89       93.85      7.45 o
  -2   3   7     1657.68     1738.04     23.33 o
  -1   3   7       84.88       81.13      5.25 o
   0   3   7       80.12       90.46      4.81 o
   1   3   7      362.48      396.15      9.26 o
   2   3   7      407.74      438.00     21.53 o
   3   3   7      215.54      244.05     14.40 o
   4   3   7        4.18       12.54      6.26 o
   5   3   7       54.64       63.28     10.13 o
  -6   4   7       28.80       36.20     11.40 o
  -5   4   7      185.70      173.88     13.95 o
  -4   4   7      146.08      151.99      9.57 o
  -3   4   7      958.00      995.20     27.43 o
  -2   4   7        6.78        6.93      3.23 o
  -1   4   7      194.31      205.04      7.30 o
   0   4   7      280.07      262.66      9.96 o
   1   4   7      918.03      900.40     14.70 o
   2   4   7       83.33       88.72      6.47 o
   3   4   7       33.03       28.24      5.08 o
   4   4   7       99.76      105.76     11.28 o
   5   4   7       43.94       21.07      8.82 o
  -6   5   7       39.47       31.10     11.78 o
  -5   5   7      112.96       94.08      8.22 o
  -4   5   7       56.61       44.26      6.86 o
  -3   5   7       49.90       45.94      6.19 o
  -2   5   7       57.88       61.42      5.08 o
  -1   5   7        9.35       14.19      3.57 o
   0   5   7      391.76      375.12      9.64 o
   1   5   7       56.78       64.91      5.73 o
   2   5   7       80.42      101.48      8.69 o
   3   5   7       95.69       96.29      7.34 o
   4   5   7       10.27        7.63      5.83 o
  -6   6   7       59.89       43.99     12.55 o
  -5   6   7       60.17       64.28     13.10 o
  -4   6   7       12.06        9.73      4.81 o
  -3   6   7        5.61        5.92      3.96 o
  -2   6   7       77.06       83.60      6.06 o
  -1   6   7        0.90       -1.65      3.25 o
   0   6   7        6.50       10.31      4.64 o
   1   6   7        0.75       -0.83      4.18 o
   2   6   7       40.05       38.18      6.12 o
   3   6   7       59.19       67.99      6.86 o
   4   6   7       27.33       19.44      6.86 o
  -5   7   7       76.31       64.93     10.34 o
  -4   7   7       96.99       99.55     10.58 o
  -3   7   7      237.43      237.67     12.47 o
  -2   7   7       62.80       68.37      6.00 o
  -1   7   7       28.60       25.40      4.68 o
   0   7   7        0.71        0.11      4.37 o
   1   7   7      135.61      131.37      9.68 o
   2   7   7       21.00       19.21      6.90 o
   3   7   7       50.92       46.18      7.34 o
   4   7   7       90.19       70.42     11.28 o
  -5   8   7       21.63       26.13      7.91 o
  -4   8   7       22.26       18.24      7.08 o
  -3   8   7      247.39      254.92     13.36 o
  -2   8   7      245.60      238.01      9.47 o
  -1   8   7       63.45       55.48      7.26 o
   0   8   7      113.16      107.81     10.46 o
   1   8   7       48.36       43.84      7.63 o
   2   8   7      135.44      141.19     12.41 o
   3   8   7      109.70      139.01     12.10 o
  -4   9   7       63.09       44.34      8.34 o
  -3   9   7       50.50       45.15      6.96 o
  -2   9   7       89.56       84.98      8.76 o
  -1   9   7        6.15        1.99      6.07 o
   0   9   7      127.39      118.91     10.01 o
   1   9   7      115.10      101.78      9.87 o
   2   9   7       15.10       28.07      8.80 o
  -3  10   7       38.25       29.27      8.48 o
  -2  10   7       31.64       28.30      7.60 o
  -1  10   7       18.89       10.68      7.51 o
   0  10   7        6.04       -0.12      5.77 o
   1  10   7       19.29       14.04      9.08 o
   2  10   7        1.67       -4.59      6.33 o
  -2  11   7       19.07       10.74      6.52 o
  -1  11   7        4.59       -3.68      6.75 o
   0  11   7       16.38       10.72      6.88 o
   1  11   7       28.16       21.97      9.30 o
  -2 -15   8        5.31       12.09     11.07 o
  -1 -15   8       33.84       32.11      7.42 o
   0 -15   8      140.31      155.77     10.91 o
   1 -15   8      170.24      187.38     16.06 o
   2 -15   8       79.95       63.60     11.82 o
  -3 -14   8       44.54       68.19     14.59 o
  -2 -14   8       20.60       20.93      6.06 o
  -1 -14   8       75.55       74.22      9.40 o
   0 -14   8        4.68       11.01      4.98 o
   1 -14   8       72.58       86.30      8.30 o
   2 -14   8      219.03      190.22     37.90 o
   3 -14   8       34.31       41.31      9.71 o
  -3 -13   8       49.82       59.85     14.76 o
  -2 -13   8      133.80      156.68     19.09 o
  -1 -13   8        7.55       12.14      4.75 o
   0 -13   8       19.68       26.37      6.29 o
   1 -13   8       57.40       73.43      7.92 o
   2 -13   8        2.75        1.80      4.72 o
   3 -13   8       24.13       25.40      6.90 o
  -4 -12   8      262.37      251.15     42.12 o
  -3 -12   8      159.83      154.60     26.29 o
  -2 -12   8      105.88      134.15     33.35 o
  -1 -12   8       82.17       97.80      7.74 o
   0 -12   8       61.26       64.67      7.13 o
   1 -12   8      102.02      101.67      8.67 o
   2 -12   8       46.49       25.43     10.44 o
   3 -12   8        7.10        4.45      6.59 o
   4 -12   8        9.72        8.05      9.97 o
  -5 -11   8       44.15       31.48     11.70 o
  -4 -11   8       30.92       22.93      9.94 o
  -3 -11   8      151.54      179.48     37.53 o
  -2 -11   8       75.52       87.66     20.43 o
  -1 -11   8      257.01      229.25     15.32 o
   0 -11   8       38.49       37.68      5.37 o
   1 -11   8      114.17      131.18      9.69 o
   2 -11   8      307.50      138.96     18.74 o
   3 -11   8       27.38       24.91      9.34 o
   4 -11   8       62.58       50.84     15.19 o
  -5 -10   8       25.61       26.87     10.70 o
  -4 -10   8      191.24      189.47     17.38 o
  -3 -10   8       75.08       51.91     21.40 o
  -2 -10   8       33.87       31.87      4.78 o
  -1 -10   8        1.08        4.38      2.97 o
   0 -10   8       36.08       37.05      5.30 o
   1 -10   8      170.88      194.63     11.12 o
   2 -10   8       15.60        7.24      5.15 o
   3 -10   8       76.58       67.98      8.98 o
   4 -10   8      116.47      106.24     27.19 o
   5 -10   8      315.44      325.28     89.17 o
  -5  -9   8        3.32       -5.66      7.80 o
  -4  -9   8      291.73      304.84     17.83 o
  -3  -9   8       66.47       65.47     16.97 o
  -2  -9   8      182.67      187.83     11.49 o
  -1  -9   8      149.33      155.17     14.67 o
   0  -9   8        1.66        1.20      2.90 o
   1  -9   8       19.95       24.56      5.55 o
   2  -9   8       51.52       40.92     10.58 o
   3  -9   8       95.33       91.27     10.62 o
   4  -9   8      487.39      473.71     94.47 o
   5  -9   8        4.71       11.54     12.00 o
  -6  -8   8        7.96       -1.71      9.01 o
  -5  -8   8      173.98      190.61     17.28 o
  -4  -8   8      227.65      242.07     15.62 o
  -3  -8   8       77.75       12.23      5.38 o
  -2  -8   8       89.49      108.40      6.81 o
  -1  -8   8      582.43      592.58     12.09 o
   0  -8   8      249.74      248.47      7.61 o
   1  -8   8      239.66      231.55     11.39 o
   2  -8   8      132.60       88.93     14.55 o
   3  -8   8      148.40      157.04     23.17 o
   4  -8   8       95.09      104.72     57.85 o
   5  -8   8       15.03       22.07     13.81 o
  -6  -7   8       40.50       23.39     16.26 o
  -5  -7   8      211.18      225.01     16.68 o
  -4  -7   8       30.82       40.20     14.14 o
  -3  -7   8       14.58       18.49      4.66 o
  -2  -7   8      400.50      391.21     10.34 o
  -1  -7   8      628.84      615.28     12.00 o
   0  -7   8       90.13       99.26      8.06 o
   1  -7   8      175.48      130.33     10.12 o
   2  -7   8      120.30       58.02     14.27 o
   3  -7   8       62.62       59.55      8.45 o
   4  -7   8       32.10       24.35     11.21 o
   5  -7   8       12.91       12.61     10.31 o
  -6  -6   8      211.29      183.95     85.09 o
  -5  -6   8        6.21        0.11      6.89 o
  -4  -6   8       55.28       59.16      6.99 o
  -3  -6   8        1.99        4.51      3.47 o
  -2  -6   8     2066.63     2094.55     29.96 o
  -1  -6   8      137.52      135.07     13.70 o
   0  -6   8        6.56        6.33      2.71 o
   1  -6   8        5.07        1.02      3.49 o
   2  -6   8        4.08        5.91      4.64 o
   3  -6   8       23.65       25.35      6.89 o
   4  -6   8       29.09       33.23      9.50 o
   5  -6   8       25.29        9.37      8.21 o
  -6  -5   8        1.53       12.81     12.82 o
  -5  -5   8        3.80       -0.13     10.66 o
  -4  -5   8       13.36       20.11      5.04 o
  -3  -5   8     1601.49     1573.37     29.28 o
  -2  -5   8      184.93      169.44      6.55 o
  -1  -5   8      280.93      286.61      6.86 o
   0  -5   8        5.10        6.89      2.38 o
   1  -5   8      903.64      919.24     26.77 o
   2  -5   8       95.23      113.69     14.39 o
   3  -5   8       11.16        5.44      4.34 o
   4  -5   8       91.54       63.92     10.81 o
   5  -5   8       12.88        8.16      7.99 o
  -6  -4   8        2.12       25.21     12.58 o
  -5  -4   8        3.09        4.57     10.27 o
  -4  -4   8       90.76       98.45      8.18 o
  -3  -4   8        9.34        4.42      3.69 o
  -2  -4   8      618.38      618.41     11.69 o
  -1  -4   8       30.68       33.31      5.01 o
   0  -4   8     1630.39     1694.79     20.99 o
   1  -4   8      601.23      589.45      9.81 o
   2  -4   8      273.07      258.01     11.74 o
   3  -4   8      298.89      320.19     13.17 o
   4  -4   8       26.58       26.28      8.18 o
   5  -4   8       72.13       66.06     11.94 o
  -6  -3   8       16.33       17.36     13.50 o
  -5  -3   8       19.31       21.24      6.61 o
  -4  -3   8      112.37      134.32     12.47 o
  -3  -3   8        9.56        7.09      4.07 o
  -2  -3   8       16.43       10.88      2.37 o
  -1  -3   8      232.89      240.59      6.72 o
   0  -3   8      381.28      356.66      7.26 o
   1  -3   8      827.43      799.09     19.08 o
   2  -3   8       85.35       94.34      7.82 o
   3  -3   8        0.63        1.81      3.95 o
   4  -3   8       63.22       65.47     13.73 o
   5  -3   8       55.80       53.14     13.75 o
  -6  -2   8       19.68       24.54      8.30 o
  -5  -2   8       80.80       98.91     26.45 o
  -4  -2   8       95.47       96.04     16.76 o
  -3  -2   8      182.18      185.31      8.99 o
  -2  -2   8       97.31       97.99      6.37 o
  -1  -2   8      245.67      226.22      6.38 o
   0  -2   8      242.86      223.29      5.66 o
   1  -2   8      290.16      294.95      8.12 o
   2  -2   8        0.72        6.12      3.87 o
   3  -2   8       27.64       20.38      5.07 o
   4  -2   8       57.70       43.57      9.31 o
   5  -2   8      102.93      115.49     27.35 o
  -6  -1   8       57.88       62.29     10.24 o
  -5  -1   8      190.95      208.83     14.10 o
  -4  -1   8       54.22       51.48      8.05 o
  -3  -1   8       68.36       67.78      6.48 o
  -2  -1   8       69.33       62.28      3.44 o
  -1  -1   8      365.13      339.88      7.68 o
   0  -1   8      819.38      821.99     11.49 o
   1  -1   8      194.85      202.01      7.48 o
   2  -1   8        9.29        6.75      2.98 o
   3  -1   8       45.53       55.95      7.14 o
   4  -1   8      177.88      164.61     30.74 o
   5  -1   8       20.31       16.03      8.05 o
  -6   0   8       23.81       22.30      7.99 o
  -5   0   8       21.54        6.43      6.28 o
  -4   0   8      422.22      414.09     17.98 o
  -3   0   8       11.51       10.91      4.26 o
  -2   0   8      259.21      270.54      8.18 o
  -1   0   8       65.26       64.73      4.55 o
   0   0   8      545.14      530.02      8.95 o
   1   0   8      546.92      572.04     11.49 o
   2   0   8      147.30      159.47     12.38 o
   3   0   8      144.16      137.71     11.61 o
   4   0   8      131.17      129.59     28.60 o
   5   0   8        5.17        0.77      7.30 o
  -6   1   8       58.12       42.75      9.33 o
  -5   1   8      271.74      276.32     22.32 o
  -4   1   8      150.62      160.91      9.35 o
  -3   1   8      192.30      220.26     10.22 o
  -2   1   8       41.36       41.50      4.27 o
  -1   1   8     1369.47     1385.03     22.30 o
   0   1   8       64.16       71.96      3.90 o
   1   1   8      156.78      163.54      6.28 o
   2   1   8       60.84       82.77      6.72 o
   3   1   8      248.10      256.99     19.73 o
   4   1   8      159.02      156.27     37.55 o
   5   1   8        0.48        6.66      6.71 o
  -6   2   8        3.76       12.11      7.44 o
  -5   2   8       76.32       74.80     20.03 o
  -4   2   8      198.78      193.74     10.23 o
  -3   2   8      142.45      157.03      9.75 o
  -2   2   8      512.43      540.34     12.79 o
  -1   2   8       35.20       45.49      4.35 o
   0   2   8       60.28       61.14      3.53 o
   1   2   8      161.19      172.00      5.81 o
   2   2   8      328.00      339.56      9.99 o
   3   2   8      149.15      167.23     12.54 o
   4   2   8       45.98       43.88      8.57 o
   5   2   8        0.82        2.52      7.06 o
  -6   3   8        0.55        5.25      7.39 o
  -5   3   8        9.60        6.11      6.25 o
  -4   3   8      136.22      145.89      9.59 o
  -3   3   8        2.58        2.40      3.92 o
  -2   3   8       16.98       23.36      4.35 o
  -1   3   8       87.52       76.24      8.84 o
   0   3   8       37.52       35.20      4.09 o
   1   3   8      378.41      379.85      9.37 o
   2   3   8      186.04      184.10      8.19 o
   3   3   8      150.13      154.30      8.50 o
   4   3   8       34.50       33.05      7.76 o
   5   3   8        0.65       -2.35      7.65 o
  -6   4   8        6.51        7.00     10.61 o
  -5   4   8      219.96      207.60     13.95 o
  -4   4   8       93.55      111.46      9.20 o
  -3   4   8        4.31        5.88      4.89 o
  -2   4   8      126.44      128.68      8.00 o
  -1   4   8      166.16      163.25      7.68 o
   0   4   8        8.93        1.16      3.32 o
   1   4   8      232.32      261.22      9.18 o
   2   4   8        0.77        5.10      3.73 o
   3   4   8       96.14       98.00      7.42 o
   4   4   8       87.28       74.45     10.15 o
  -6   5   8       22.82       14.94     10.61 o
  -5   5   8      199.19      195.42     19.61 o
  -4   5   8      190.24      209.40     29.73 o
  -3   5   8      103.86      120.00      9.85 o
  -2   5   8      718.21      744.75     16.21 o
  -1   5   8       80.20       97.72      6.62 o
   0   5   8      177.80      195.00      9.16 o
   1   5   8        0.66        5.63      6.29 o
   2   5   8      117.65      126.51      8.03 o
   3   5   8       52.19       50.70      6.21 o
   4   5   8        6.55       11.81      7.21 o
  -5   6   8      194.44      179.75     18.58 o
  -4   6   8      131.26      123.69     16.16 o
  -3   6   8      127.37      134.03     15.42 o
  -2   6   8      481.86      526.52     19.66 o
  -1   6   8      311.53      339.55     10.75 o
   0   6   8       55.87       69.52      7.37 o
   1   6   8      128.09      127.56      9.33 o
   2   6   8        4.36       -2.87      5.80 o
   3   6   8       82.91       65.43      7.75 o
   4   6   8       91.69      107.23     13.12 o
  -5   7   8       20.21       14.88      7.46 o
  -4   7   8        1.09        6.86      6.09 o
  -3   7   8       49.08       52.40     11.57 o
  -2   7   8      118.60      119.59      8.70 o
  -1   7   8       25.94       20.87      5.94 o
   0   7   8       23.19       27.92      6.16 o
   1   7   8       66.11       60.74      8.35 o
   2   7   8       67.30       76.64     10.36 o
   3   7   8      101.73      107.14     10.99 o
  -4   8   8        0.92       -3.13      6.19 o
  -3   8   8       27.62       15.43      6.44 o
  -2   8   8       27.53       24.55      5.56 o
  -1   8   8       26.36       21.16      6.93 o
   0   8   8       18.03       19.71      5.97 o
   1   8   8       21.18       23.26      6.68 o
   2   8   8       46.37       44.81      9.93 o
   3   8   8       33.39       28.72     13.00 o
  -4   9   8       29.69        5.69      5.75 o
  -3   9   8        7.74        2.21      6.59 o
  -2   9   8      163.62      179.29     16.91 o
  -1   9   8       22.71       24.62      8.02 o
   0   9   8       78.31       71.58      8.84 o
   1   9   8        0.85       -3.29      5.91 o
   2   9   8        8.17       12.77      8.39 o
  -3  10   8      134.62      141.56     18.27 o
  -2  10   8       77.42       82.53     10.72 o
  -1  10   8       99.07       78.35     10.62 o
   0  10   8       33.16       36.63      8.12 o
   1  10   8       82.40       46.87     12.20 o
  -1 -15   9       71.13       69.37     11.47 o
   0 -15   9        5.97       18.44      8.07 o
   1 -15   9        1.90        0.39      5.39 o
  -3 -14   9      295.51      374.54    134.20 o
  -2 -14   9       52.85       50.36      8.90 o
  -1 -14   9       61.10       57.75      9.64 o
   0 -14   9       10.96        3.89      6.47 o
   1 -14   9       11.03       25.26      5.86 o
   2 -14   9       60.36       39.16     10.93 o
  -3 -13   9       16.83       29.42     11.72 o
  -2 -13   9       88.20       93.95     15.95 o
  -1 -13   9       11.52       16.15      6.66 o
   0 -13   9       96.63       96.10      9.41 o
   1 -13   9       42.27       45.05      6.87 o
   2 -13   9       74.97       49.63     10.39 o
   3 -13   9      275.52      298.52     27.47 o
  -4 -12   9      103.67       37.59     28.02 o
  -3 -12   9      124.71      107.73     25.12 o
  -2 -12   9       34.34       36.26      7.25 o
  -1 -12   9      104.42      123.45     12.30 o
   0 -12   9        1.11       -1.92      3.42 o
   1 -12   9      111.79      122.29      9.64 o
   2 -12   9      415.97      377.66     41.45 o
   3 -12   9       64.05       57.08     10.94 o
   4 -12   9       37.65       33.31     42.62 o
  -4 -11   9       33.55       15.58      9.76 o
  -3 -11   9      157.21      184.08     17.20 o
  -2 -11   9      214.90      189.40     16.14 o
  -1 -11   9      193.61      191.22     10.03 o
   0 -11   9       95.94       88.91      6.94 o
   1 -11   9       84.17       74.96      7.28 o
   2 -11   9       79.38       59.72     10.69 o
   3 -11   9        3.12        2.49      5.66 o
   4 -11   9        0.58        1.99     11.46 o
  -5 -10   9        9.09        7.07      9.49 o
  -4 -10   9      104.82       97.59     40.11 o
  -3 -10   9      272.22      248.41     17.31 o
  -2 -10   9      124.87      136.16     14.11 o
  -1 -10   9      142.29      143.96     13.82 o
   0 -10   9      205.88      199.46      8.83 o
   1 -10   9      195.14      197.86     10.20 o
   2 -10   9       29.76       26.75      7.51 o
   3 -10   9        0.69       -0.45      6.50 o
   4 -10   9       70.76       42.15     13.68 o
  -5  -9   9        1.65        3.99      8.08 o
  -4  -9   9      213.77      250.17     16.74 o
  -3  -9   9       13.09       18.17      6.80 o
  -2  -9   9       25.24       26.61      5.00 o
  -1  -9   9        6.91        3.30      3.17 o
   0  -9   9      112.93      120.74     11.30 o
   1  -9   9       27.54       25.49      5.80 o
   2  -9   9       31.75       32.74      7.68 o
   3  -9   9       37.92       26.88      7.41 o
   4  -9   9      135.98      126.83     20.88 o
   5  -9   9       36.44       18.34     32.82 o
  -6  -8   9       16.12       14.56     15.47 o
  -5  -8   9      224.20      247.45     18.40 o
  -4  -8   9       48.69       47.12     15.03 o
  -3  -8   9       63.51       68.44     15.11 o
  -2  -8   9      290.03      268.15      9.09 o
  -1  -8   9      764.40      760.91     15.87 o
   0  -8   9       63.60       63.98      4.69 o
   1  -8   9       11.77        4.56      4.22 o
   2  -8   9       41.42       19.61      6.50 o
   3  -8   9        1.46        0.67      5.31 o
   4  -8   9      100.84       96.76     44.21 o
   5  -8   9       69.26       47.05     15.06 o
  -6  -7   9       56.92       68.54     23.46 o
  -5  -7   9       18.24       12.74     15.03 o
  -4  -7   9      105.63      109.01     21.13 o
  -3  -7   9        6.86        6.49      3.63 o
  -2  -7   9     1470.28     1549.46     24.65 o
  -1  -7   9      991.01     1039.58     22.73 o
   0  -7   9      331.34      356.32      8.65 o
   1  -7   9       12.25        8.55      4.60 o
   2  -7   9      142.19       91.46     18.40 o
   3  -7   9       74.73       66.95     24.02 o
   4  -7   9        6.30        1.58      8.90 o
   5  -7   9       27.02       29.96     15.19 o
  -6  -6   9       81.31       67.39     39.30 o
  -5  -6   9        6.14       19.13     13.06 o
  -4  -6   9       80.00       95.82     18.94 o
  -3  -6   9      205.16      212.05     10.05 o
  -2  -6   9      693.57      731.13     14.59 o
  -1  -6   9     1808.10     1836.87     27.80 o
   0  -6   9      182.09      187.80      7.12 o
   1  -6   9      641.96      676.26     15.36 o
   2  -6   9      500.78      504.20     71.40 o
   3  -6   9      128.57      116.72     10.17 o
   4  -6   9      127.96      110.12     15.61 o
   5  -6   9        9.45        7.79      9.12 o
  -6  -5   9       30.56       22.45     14.04 o
  -5  -5   9       34.08       26.24     10.76 o
  -4  -5   9       48.80       23.31      9.70 o
  -3  -5   9       92.16      109.01     17.57 o
  -2  -5   9       15.16       16.27      3.24 o
  -1  -5   9      314.61      316.65      8.47 o
   0  -5   9       27.15       31.01      3.50 o
   1  -5   9      385.49      378.73     10.39 o
   2  -5   9      404.25      215.09     76.71 o
   3  -5   9       76.14       80.05     10.61 o
   4  -5   9       48.25       45.39     10.55 o
   5  -5   9       10.47        0.97      8.00 o
  -6  -4   9       98.02       69.99     16.41 o
  -5  -4   9       20.31       20.96      7.50 o
  -4  -4   9       20.09        9.54      5.60 o
  -3  -4   9        3.55        2.66      3.35 o
  -2  -4   9      271.20      275.34      7.42 o
  -1  -4   9       13.19       12.41      2.73 o
   0  -4   9        1.03        2.87      2.20 o
   1  -4   9        3.90        5.19      2.85 o
   2  -4   9      171.28      181.16     31.44 o
   3  -4   9        9.73        9.11      5.15 o
   4  -4   9        5.00       -0.42      6.44 o
   5  -4   9       24.08       21.06      9.70 o
  -6  -3   9       13.55       12.22      7.38 o
  -5  -3   9       44.31       52.13      9.23 o
  -4  -3   9      298.50      303.53     15.57 o
  -3  -3   9       32.64       42.87     13.74 o
  -2  -3   9      125.97      127.73      6.97 o
  -1  -3   9      130.58      137.32      8.85 o
   0  -3   9       45.40       47.82      4.13 o
   1  -3   9      701.06      709.21     11.42 o
   2  -3   9       87.41       93.08      7.89 o
   3  -3   9       12.48       15.15      5.39 o
   4  -3   9       35.04       28.88      8.25 o
   5  -3   9       38.35       27.08      9.68 o
  -6  -2   9      157.26      153.59     15.00 o
  -5  -2   9      144.42      139.34     13.31 o
  -4  -2   9       42.18       50.26      8.70 o
  -3  -2   9      180.04      162.04      9.51 o
  -2  -2   9       64.11       50.46      4.77 o
  -1  -2   9      275.54      278.38      7.06 o
   0  -2   9      149.15      143.56      5.09 o
   1  -2   9      645.45      687.29     11.30 o
   2  -2   9      444.57      464.06     29.22 o
   3  -2   9      105.32      119.60      7.77 o
   4  -2   9       37.49       27.96      9.93 o
   5  -2   9       25.28       30.38     10.03 o
  -6  -1   9      133.52      119.26     13.87 o
  -5  -1   9      173.86      192.67     35.07 o
  -4  -1   9      245.24      265.56     11.03 o
  -3  -1   9       31.83       27.32      5.08 o
  -2  -1   9       65.89       70.74      6.36 o
  -1  -1   9       31.32       27.19      4.03 o
   0  -1   9      541.25      556.92      9.58 o
   1  -1   9      342.53      363.84      8.70 o
   2  -1   9      226.38      237.94     10.09 o
   3  -1   9       17.86       18.67      5.27 o
   4  -1   9       25.30       23.36      8.13 o
   5  -1   9        0.40        4.63      7.97 o
  -6   0   9       26.04       36.42     11.92 o
  -5   0   9       43.40       51.24     12.28 o
  -4   0   9      171.27      180.79     11.58 o
  -3   0   9       18.74       33.07      5.85 o
  -2   0   9      350.30      373.20     10.26 o
  -1   0   9      263.35      268.04      9.27 o
   0   0   9      266.46      281.70      6.97 o
   1   0   9      161.00      165.44      7.03 o
   2   0   9      131.93      139.12     12.08 o
   3   0   9       34.70       30.30      6.14 o
   4   0   9        7.88        2.56      6.62 o
   5   0   9       20.80       24.99      9.18 o
  -6   1   9       42.91       35.23      9.60 o
  -5   1   9       11.21        6.81      6.39 o
  -4   1   9        5.43       -0.82      4.32 o
  -3   1   9      203.83      192.74     10.25 o
  -2   1   9      133.57      155.77      9.68 o
  -1   1   9      706.05      770.19     19.12 o
   0   1   9       58.25       51.51      6.83 o
   1   1   9      215.03      218.63      7.03 o
   2   1   9      294.78      313.12     26.26 o
   3   1   9      127.27      138.26     10.35 o
   4   1   9      131.80      149.80     13.05 o
   5   1   9       53.91       31.60      9.08 o
  -6   2   9        6.29        6.89      7.76 o
  -5   2   9       10.48       16.33      7.70 o
  -4   2   9      246.56      230.32     11.44 o
  -3   2   9      257.53      263.33     11.97 o
  -2   2   9      216.67      232.71      8.96 o
  -1   2   9      379.15      374.26     16.09 o
   0   2   9      147.40      146.69      8.76 o
   1   2   9      149.95      155.56      5.80 o
   2   2   9      448.95      454.78     30.28 o
   3   2   9        2.43        1.01      4.32 o
   4   2   9      111.76      123.58     12.16 o
  -6   3   9       58.23       53.83     10.78 o
  -5   3   9       48.88       33.87      8.86 o
  -4   3   9      310.61      328.71     13.86 o
  -3   3   9      242.32      234.30     15.35 o
  -2   3   9        1.20        3.38      3.62 o
  -1   3   9      154.63      173.93     12.80 o
   0   3   9       13.32       21.07      3.67 o
   1   3   9      265.82      275.97     11.90 o
   2   3   9        5.24        0.15      3.47 o
   3   3   9       23.83       26.99      6.87 o
   4   3   9      120.31      120.87     13.01 o
  -6   4   9        0.80        1.70      7.88 o
  -5   4   9       17.00        9.87      5.73 o
  -4   4   9      218.42      205.85     13.92 o
  -3   4   9       93.87       99.61      9.50 o
  -2   4   9       40.36       46.64      6.19 o
  -1   4   9      217.57      214.17     15.90 o
   0   4   9      151.99      158.87      7.93 o
   1   4   9       16.76       22.56      5.40 o
   2   4   9        3.06        4.51      5.60 o
   3   4   9        1.50        0.52      4.51 o
   4   4   9       45.60       38.31     11.10 o
  -5   5   9        7.73       11.50      6.39 o
  -4   5   9      114.24      100.97     11.84 o
  -3   5   9       29.54       25.65      7.05 o
  -2   5   9       70.35       83.41      7.65 o
  -1   5   9      174.07      181.24     11.57 o
   0   5   9       30.99       26.55      6.26 o
   1   5   9        8.48       12.46      5.21 o
   2   5   9       35.98       30.38      7.26 o
   3   5   9       25.04        4.64      6.74 o
   4   5   9      112.12       99.82     11.87 o
  -5   6   9       74.49       46.70      7.78 o
  -4   6   9       53.72       40.60      7.77 o
  -3   6   9        0.87        1.90      5.40 o
  -2   6   9      247.15      261.70     11.23 o
  -1   6   9      156.79      160.02     16.00 o
   0   6   9       27.96       24.08      5.98 o
   1   6   9       25.04       17.61      5.68 o
   2   6   9       18.23       17.25      7.63 o
   3   6   9      125.44      117.61     12.19 o
  -4   7   9       44.64       38.69      9.47 o
  -3   7   9      126.49      117.17     11.13 o
  -2   7   9       93.37       98.16      8.54 o
  -1   7   9      200.58      181.99     18.52 o
   0   7   9        2.09        2.51      5.24 o
   1   7   9      153.09      144.07     11.77 o
   2   7   9       33.29       23.37      8.54 o
   3   7   9       32.43       22.32     10.03 o
  -4   8   9        9.07       10.03      7.09 o
  -3   8   9        0.97        0.76      6.44 o
  -2   8   9      156.22      170.45     15.18 o
  -1   8   9       38.22       36.20      9.23 o
   0   8   9       74.95       77.80      8.82 o
   1   8   9        0.52       -2.01      6.23 o
   2   8   9       29.55       28.64      9.36 o
  -3   9   9       20.10        4.60      7.01 o
  -2   9   9       49.24       49.24     11.46 o
  -1   9   9       10.03        0.45      6.90 o
   0   9   9        3.57       -0.63      6.07 o
   1   9   9       58.37       50.98      8.55 o
  -2  10   9       16.83       24.95      8.16 o
  -1  10   9        5.65        7.63      7.98 o
  -1 -15  10      132.74      125.23     20.18 o
   0 -15  10       11.05       22.05      9.91 o
   1 -15  10       14.72        9.70      9.86 o
  -2 -14  10      108.04      118.10     12.64 o
  -1 -14  10       65.48       62.10      9.90 o
   0 -14  10       41.61       45.58      7.11 o
   1 -14  10        0.53        9.92      6.26 o
   2 -14  10       28.74       10.18     10.11 o
  -3 -13  10       83.50       71.42     29.14 o
  -2 -13  10      139.07      156.04     28.16 o
  -1 -13  10      177.84      192.94     12.58 o
   0 -13  10       57.35       62.43      7.63 o
   1 -13  10        1.60        2.81      6.80 o
   2 -13  10       38.51       29.45     12.15 o
   3 -13  10       56.58       60.73     10.57 o
  -4 -12  10       36.86       23.62     14.44 o
  -3 -12  10      166.78      193.51     46.10 o
  -2 -12  10      190.25      192.40     11.19 o
  -1 -12  10       96.50      108.71     13.14 o
   0 -12  10       22.56       15.20      5.00 o
   1 -12  10       63.89       63.49      7.28 o
   2 -12  10      167.96      201.87     21.01 o
   3 -12  10       24.76       13.71      6.82 o
  -4 -11  10        3.45        6.49     10.12 o
  -3 -11  10      187.25      206.19     33.97 o
  -2 -11  10       10.37       13.82      5.03 o
  -1 -11  10       99.68      102.22     14.85 o
   0 -11  10        2.63        1.21      3.95 o
   1 -11  10       32.36       36.68      5.84 o
   2 -11  10       77.46       88.65     12.56 o
   3 -11  10      109.31      110.16     33.33 o
   4 -11  10       88.84       94.07     58.83 o
  -5 -10  10        2.25       -1.74      8.32 o
  -4 -10  10      227.15      260.07     19.18 o
  -3 -10  10      128.22      166.38     34.94 o
  -2 -10  10       98.25      113.17     15.96 o
  -1 -10  10       47.85       36.85      5.27 o
   0 -10  10      116.82      118.13      8.49 o
   1 -10  10       74.08       67.87      6.55 o
   2 -10  10       46.56       44.97      9.50 o
   3 -10  10        1.09        3.89      7.05 o
   4 -10  10       16.29       13.88     12.29 o
  -5  -9  10       37.36       31.61     29.86 o
  -4  -9  10      198.09      213.40     16.38 o
  -3  -9  10      208.15      216.57     11.45 o
  -2  -9  10       66.71       64.00     10.70 o
  -1  -9  10      624.64      639.25     15.07 o
   0  -9  10      470.46      465.10     13.44 o
   1  -9  10      138.12      132.69     10.59 o
   2  -9  10        0.64        2.53      6.08 o
   3  -9  10        0.68        1.05      6.26 o
   4  -9  10        0.40        5.91     11.25 o
  -5  -8  10      121.38       88.67     46.87 o
  -4  -8  10       16.07       20.25      7.92 o
  -3  -8  10      127.60      118.65     14.52 o
  -2  -8  10       88.44       92.00     13.27 o
  -1  -8  10      925.23      956.72     18.79 o
   0  -8  10      504.32      490.59     13.47 o
   1  -8  10      129.34      109.79      7.98 o
   2  -8  10       48.76       35.13     10.80 o
   3  -8  10       22.65       21.61      7.88 o
   4  -8  10       10.67        6.36     10.17 o
  -6  -7  10       45.87       41.40     20.41 o
  -5  -7  10        1.49       -2.33     17.99 o
  -4  -7  10       11.10        8.31      4.48 o
  -3  -7  10       20.72       19.96      5.89 o
  -2  -7  10      169.36      176.43      7.83 o
  -1  -7  10       65.66       67.13     11.01 o
   0  -7  10      151.46      169.26      7.46 o
   1  -7  10       14.23       20.82      4.63 o
   2  -7  10      254.60      244.30     39.14 o
   3  -7  10       64.41       56.72      9.56 o
   4  -7  10       27.01       25.66     12.68 o
   5  -7  10       90.12       31.41     42.12 o
  -6  -6  10       83.82       65.13     17.75 o
  -5  -6  10       28.94       31.86     30.73 o
  -4  -6  10       43.04       36.95     10.85 o
  -3  -6  10       52.61       45.25     17.96 o
  -2  -6  10      142.05      153.18      7.21 o
  -1  -6  10      174.94      172.41      7.58 o
   0  -6  10       79.68       75.69      9.69 o
   1  -6  10      201.91      238.76      9.83 o
   2  -6  10        3.82        5.84      5.70 o
   3  -6  10       62.63       59.30      8.34 o
   4  -6  10      118.77      131.40     31.81 o
   5  -6  10        6.55        5.22     10.32 o
  -6  -5  10       48.20       27.54     21.11 o
  -5  -5  10        9.07       15.81      7.22 o
  -4  -5  10       83.03       69.58      9.81 o
  -3  -5  10      284.85      281.78     14.43 o
  -2  -5  10       38.32       44.34      4.31 o
  -1  -5  10      534.74      553.68     11.78 o
   0  -5  10     1147.33     1136.00     17.10 o
   1  -5  10      178.98      200.82      8.94 o
   2  -5  10      405.34      458.32     34.92 o
   3  -5  10       72.97       65.27      9.37 o
   4  -5  10        1.56        2.18      7.10 o
   5  -5  10       19.57       13.30      9.71 o
  -6  -4  10       49.77       48.31     16.33 o
  -5  -4  10       66.13       64.30     10.28 o
  -4  -4  10      237.13      261.63     20.15 o
  -3  -4  10       38.36       33.59      7.11 o
  -2  -4  10       78.91       88.56      5.03 o
  -1  -4  10      605.84      577.49     11.76 o
   0  -4  10      607.77      629.21     12.55 o
   1  -4  10      138.82      149.86      9.18 o
   2  -4  10      261.04      287.48     25.80 o
   3  -4  10       60.50       63.93      8.62 o
   4  -4  10       22.20       21.83      8.65 o
   5  -4  10       17.26       23.25     10.60 o
  -6  -3  10       70.59       66.05     11.22 o
  -5  -3  10      235.65      234.40     15.70 o
  -4  -3  10      395.71      382.47     18.00 o
  -3  -3  10       28.31       37.21      6.94 o
  -2  -3  10        1.62        1.87      2.82 o
  -1  -3  10       63.86       71.77      8.61 o
   0  -3  10        9.33       10.20      3.52 o
   1  -3  10        4.84        3.66      2.64 o
   2  -3  10       54.29       49.59      6.59 o
   3  -3  10       21.06       14.79      4.54 o
   4  -3  10       22.11       21.46      8.44 o
   5  -3  10       30.25       30.86     10.76 o
  -6  -2  10      187.91      203.79     17.40 o
  -5  -2  10       80.54       86.87     30.57 o
  -4  -2  10      110.77      114.51     18.66 o
  -3  -2  10      290.71      290.26     11.92 o
  -2  -2  10        4.60       11.34      3.28 o
  -1  -2  10      375.14      383.87     11.25 o
   0  -2  10        8.36        4.61      2.75 o
   1  -2  10       63.64       82.03      6.02 o
   2  -2  10      111.98      128.54     13.91 o
   3  -2  10       46.73       43.96      7.00 o
   4  -2  10       32.71       23.22      8.57 o
   5  -2  10        1.26        4.48      9.37 o
  -6  -1  10        7.04        5.24      7.51 o
  -5  -1  10       72.99       60.55      9.82 o
  -4  -1  10      148.96      149.72      9.73 o
  -3  -1  10        5.81       -0.95      3.80 o
  -2  -1  10      233.81      228.84      9.30 o
  -1  -1  10      206.79      203.25     10.41 o
   0  -1  10     1146.25     1188.35     17.44 o
   1  -1  10       10.16        8.96      2.91 o
   2  -1  10      278.09      295.25     14.51 o
   3  -1  10      162.32      172.37     11.51 o
   4  -1  10      148.18      130.24     14.87 o
   5  -1  10       26.72       30.16     13.21 o
  -6   0  10       51.30       42.40     11.37 o
  -5   0  10        0.48        1.94      6.78 o
  -4   0  10        8.40        7.73      4.97 o
  -3   0  10       57.18       61.81      7.28 o
  -2   0  10      173.66      172.02      8.00 o
  -1   0  10      640.27      612.33     14.52 o
   0   0  10      103.40      102.33      6.39 o
   1   0  10      117.13      130.32      6.36 o
   2   0  10      291.05      303.55     23.88 o
   3   0  10      489.91      521.88     18.62 o
   4   0  10       45.44       52.25     11.03 o
  -6   1  10       58.65       37.15     10.77 o
  -5   1  10       37.24       33.53      8.81 o
  -4   1  10       84.25       98.74     10.06 o
  -3   1  10      246.98      250.38     13.21 o
  -2   1  10      168.41      177.82      8.65 o
  -1   1  10        0.70        4.31      3.22 o
   0   1  10       34.06       21.14      4.05 o
   1   1  10        2.39        3.89      3.37 o
   2   1  10      300.66      316.93     21.58 o
   3   1  10       36.07       36.71      6.84 o
   4   1  10        8.37        7.46      6.53 o
  -6   2  10       34.03       25.70      8.85 o
  -5   2  10       46.75       46.17     10.52 o
  -4   2  10      246.40      269.06     12.72 o
  -3   2  10      279.19      290.10     14.43 o
  -2   2  10      122.20      132.37      8.12 o
  -1   2  10        0.67        3.73      2.59 o
   0   2  10       67.58       75.17      6.17 o
   1   2  10       49.90       53.57      6.45 o
   2   2  10      111.72      107.87      9.60 o
   3   2  10        0.64        4.24      5.01 o
   4   2  10        4.95       11.78      7.41 o
  -6   3  10        6.08        8.84      8.31 o
  -5   3  10       14.91       16.84      6.13 o
  -4   3  10       98.57       87.37      9.12 o
  -3   3  10      196.56      218.35     16.05 o
  -2   3  10      170.53      197.44     11.16 o
  -1   3  10      202.19      212.50     11.41 o
   0   3  10       40.04       45.36      5.21 o
   1   3  10      122.14      114.35      8.79 o
   2   3  10       28.78       26.32      6.56 o
   3   3  10       57.03       48.86      8.08 o
   4   3  10        8.05       11.27      8.36 o
  -5   4  10       17.48       13.28      6.30 o
  -4   4  10      178.03      170.51     11.97 o
  -3   4  10      152.09      138.92     11.31 o
  -2   4  10       12.80       15.56      4.76 o
  -1   4  10      177.25      195.80     11.48 o
   0   4  10      156.87      182.94     16.93 o
   1   4  10       76.11       77.01      7.90 o
   2   4  10       86.32       77.69      9.14 o
   3   4  10        0.58       -0.37      7.15 o
  -5   5  10       32.33       21.04      7.27 o
  -4   5  10        5.78        5.51      6.03 o
  -3   5  10       15.88        8.50      5.90 o
  -2   5  10       87.66       94.72      8.11 o
  -1   5  10      102.12      118.45     18.08 o
   0   5  10      135.55      138.09     11.02 o
   1   5  10       24.52       27.01      5.88 o
   2   5  10       59.69       57.56      9.08 o
   3   5  10       11.32       18.57     11.89 o
  -5   6  10        0.59       -6.04      6.27 o
  -4   6  10        0.40        2.87      6.28 o
  -3   6  10        3.63        2.14      6.26 o
  -2   6  10        4.12        2.05      4.83 o
  -1   6  10      134.49      147.34     15.73 o
   0   6  10       83.39       67.52      8.81 o
   1   6  10       46.82       44.19      7.42 o
   2   6  10        1.77       -8.24      6.84 o
   3   6  10        1.79      -10.20      6.75 o
  -4   7  10       31.33       21.05     11.41 o
  -3   7  10        9.38       11.86      7.29 o
  -2   7  10        3.88        4.36      5.79 o
  -1   7  10      214.39      265.11     27.68 o
   0   7  10       20.32       10.91      7.43 o
   1   7  10        2.73       -1.57      7.90 o
   2   7  10        0.83       -5.33      7.32 o
  -3   8  10       25.38       23.02      8.10 o
  -2   8  10      160.82      186.74     20.11 o
  -1   8  10      111.81       55.59     10.74 o
   0   8  10       15.61       17.58      7.98 o
   1   8  10       36.22       21.60      8.49 o
  -2   9  10       40.72       23.61      7.85 o
  -1   9  10       61.96       49.55     11.38 o
   0   9  10        0.88        0.09      7.73 o
  -2 -14  11       57.09       64.65     10.01 o
  -1 -14  11       74.87       76.69     10.86 o
   0 -14  11      141.52      144.27     12.25 o
   1 -14  11        0.69        2.39      5.57 o
  -3 -13  11        0.97        9.32     14.53 o
  -2 -13  11       63.85       65.42     14.16 o
  -1 -13  11       96.69      106.89     13.37 o
   0 -13  11      160.33      172.34     11.25 o
   1 -13  11        5.95        5.84      5.36 o
   2 -13  11       38.91       35.47     10.82 o
  -4 -12  11        0.83       14.90     11.94 o
  -3 -12  11       93.17       88.29     14.21 o
  -2 -12  11      128.97      156.03     11.59 o
  -1 -12  11       98.55      113.88      9.91 o
   0 -12  11        1.18        4.12      4.40 o
   1 -12  11        1.49        0.01      5.12 o
   2 -12  11       58.82       51.52     22.91 o
   3 -12  11       35.64       35.27     10.50 o
  -4 -11  11        4.04       19.57      9.52 o
  -3 -11  11      263.75      269.25     47.82 o
  -2 -11  11       88.77      105.16     12.30 o
  -1 -11  11       82.13      101.97      8.91 o
   0 -11  11       31.19       31.72      5.81 o
   1 -11  11       56.38       57.85      6.99 o
   2 -11  11       29.01       29.82      9.55 o
   3 -11  11        2.72       -2.10     15.34 o
  -5 -10  11       34.29       27.55     16.15 o
  -4 -10  11      118.96       14.98     18.77 o
  -3 -10  11       26.40       23.70      6.67 o
  -2 -10  11       89.19       99.30     17.59 o
  -1 -10  11        0.95        7.51      3.75 o
   0 -10  11      764.01      790.62     18.88 o
   1 -10  11      133.28      148.78      9.87 o
   2 -10  11       61.26       50.06     10.36 o
   3 -10  11        1.23        2.93      7.48 o
   4 -10  11        0.38        2.43     30.06 o
  -5  -9  11       20.17       17.88     21.77 o
  -4  -9  11       18.17       15.27      8.61 o
  -3  -9  11       16.91       17.71      5.21 o
  -2  -9  11        2.63        8.55      3.68 o
  -1  -9  11      869.38      849.84     18.14 o
   0  -9  11       53.35       53.58      6.35 o
   1  -9  11      108.05      130.87      9.20 o
   2  -9  11        8.47        7.69      7.14 o
   3  -9  11      129.00      123.12     29.76 o
   4  -9  11       22.98        9.45     12.43 o
  -5  -8  11       37.95       22.07     14.98 o
  -4  -8  11        9.20       10.27      7.58 o
  -3  -8  11      113.32      130.40     22.77 o
  -2  -8  11      358.79      364.35     11.06 o
  -1  -8  11       90.95      101.17      9.13 o
   0  -8  11      256.82      235.01      9.85 o
   1  -8  11       14.61       17.28      4.93 o
   2  -8  11      236.54      236.07     49.29 o
   3  -8  11       25.82       17.00      7.77 o
   4  -8  11        5.82       -0.72     10.44 o
  -5  -7  11       21.63       35.54     15.88 o
  -4  -7  11       31.69       24.18     14.14 o
  -3  -7  11      173.15      182.79     14.87 o
  -2  -7  11      393.38      396.80     11.10 o
  -1  -7  11      116.10      133.85      7.73 o
   0  -7  11      135.19      149.26      8.78 o
   1  -7  11      310.01      296.39     11.48 o
   2  -7  11      182.96      185.77     12.12 o
   3  -7  11       86.03       78.56     11.03 o
   4  -7  11       14.76        0.33      9.91 o
  -6  -6  11      109.13       95.89     20.17 o
  -5  -6  11       37.97       16.64     11.35 o
  -4  -6  11        1.52       10.22      6.36 o
  -3  -6  11       45.65       62.25     14.95 o
  -2  -6  11       10.71       11.23      3.30 o
  -1  -6  11        1.51        2.33      2.84 o
   0  -6  11       39.65       46.62      4.45 o
   1  -6  11      182.08      201.38      9.93 o
   2  -6  11       98.22      104.76      9.36 o
   3  -6  11       85.95       98.73     10.03 o
   4  -6  11        6.23       -1.05      8.08 o
  -6  -5  11       47.87       37.76     16.34 o
  -5  -5  11        4.61        8.88      6.93 o
  -4  -5  11       63.39       58.73      9.51 o
  -2  -5  11       18.82       14.52      4.05 o
  -1  -5  11      171.56      160.26      7.04 o
   0  -5  11        4.09        5.87      2.93 o
   1  -5  11       47.82       47.14      5.63 o
   2  -5  11       77.29       81.00     10.38 o
   3  -5  11        8.74        7.65      4.87 o
   4  -5  11        0.37       -3.76      5.97 o
  -6  -4  11        8.99       14.54      7.83 o
  -5  -4  11      213.69      251.82     16.81 o
  -4  -4  11      238.03      244.04     15.27 o
  -3  -4  11      242.37      240.43     14.27 o
  -2  -4  11      290.53      273.37     12.61 o
  -1  -4  11        2.01        2.68      3.37 o
   0  -4  11      460.48      488.57     10.75 o
   1  -4  11       49.58       53.32      5.88 o
   2  -4  11      117.80      132.02      9.67 o
   3  -4  11       57.42       75.00      7.43 o
   4  -4  11       28.98       27.21      9.66 o
  -6  -3  11       38.86       47.23     10.42 o
  -5  -3  11       37.22       33.94      8.79 o
  -4  -3  11      304.26      293.09     16.63 o
  -3  -3  11      714.74      684.17     19.07 o
  -2  -3  11       28.23       34.20      6.67 o
  -1  -3  11      306.19      313.70     10.52 o
   0  -3  11      668.59      708.48     13.15 o
   1  -3  11     1186.18     1326.60     24.02 o
   2  -3  11      179.57      195.01     14.35 o
   3  -3  11      126.80      140.34     13.59 o
   4  -3  11       24.11       39.98     12.59 o
  -6  -2  11       28.94       15.62      8.66 o
  -5  -2  11       62.59       43.81      9.33 o
  -4  -2  11       78.04       63.74      9.94 o
  -3  -2  11       75.84       85.44      8.34 o
  -2  -2  11       10.73        7.04      3.41 o
  -1  -2  11      140.88      162.93      8.90 o
   0  -2  11      766.99      840.74     16.86 o
   1  -2  11       27.06       25.39      4.54 o
   2  -2  11       65.98       63.47      6.39 o
   3  -2  11      103.64       99.33      9.88 o
   4  -2  11      137.77      108.64     30.91 o
  -6  -1  11       35.63       20.65      8.76 o
  -5  -1  11      135.07      103.29     13.03 o
  -4  -1  11       62.44       49.67      8.01 o
  -3  -1  11        0.90        4.01      4.45 o
  -2  -1  11       19.18       19.25      4.10 o
  -1  -1  11       59.48       71.33      8.39 o
   0  -1  11       65.54       74.06      5.91 o
   1  -1  11      306.34      316.52      9.72 o
   2  -1  11        3.94        8.11      3.83 o
   3  -1  11      110.48      120.23     10.96 o
   4  -1  11       81.99       73.73     13.77 o
  -6   0  11       57.35       40.31      9.78 o
  -5   0  11       20.29       28.58      8.85 o
  -4   0  11       44.75       32.50     10.13 o
  -3   0  11      230.35      222.96     15.36 o
  -2   0  11      150.21      174.28      9.03 o
  -1   0  11      188.23      213.93     11.88 o
   0   0  11      128.58      119.99      7.23 o
   1   0  11       26.87       29.57      5.12 o
   2   0  11       41.13       32.67      6.36 o
   3   0  11      139.74      141.50     11.14 o
   4   0  11        1.15        4.37      7.88 o
  -6   1  11      104.11       76.54     12.41 o
  -5   1  11       12.77        3.00      7.08 o
  -4   1  11        9.02        5.17      5.20 o
  -3   1  11      120.57       97.81     17.76 o
  -2   1  11      131.76      136.40      8.33 o
  -1   1  11      135.77      125.32      8.24 o
   0   1  11      312.72      318.15     10.43 o
   1   1  11       15.88       20.14      4.82 o
   2   1  11      181.25      221.95     22.47 o
   3   1  11        1.33        2.07      5.06 o
   4   1  11       52.93       45.98      8.93 o
  -5   2  11        5.12        2.98      5.45 o
  -4   2  11       15.87       10.32      6.16 o
  -3   2  11      235.94      192.59     25.11 o
  -2   2  11      187.93      200.83      9.71 o
  -1   2  11      124.40      107.46     11.76 o
   0   2  11      112.77      118.99     11.09 o
   1   2  11       89.16       90.64      8.93 o
   2   2  11       14.53       15.41      8.54 o
   3   2  11       34.75       36.66      9.60 o
   4   2  11        1.57        7.89      8.80 o
  -5   3  11        1.68        4.96      5.91 o
  -4   3  11      124.06      129.92     11.19 o
  -3   3  11      215.42      222.00     13.10 o
  -2   3  11      114.52      141.49      8.93 o
  -1   3  11      173.36      113.43     48.69 o
   0   3  11       87.58       89.08      9.30 o
   1   3  11        8.00       16.71      6.62 o
   2   3  11        8.77       -2.87      4.81 o
   3   3  11       30.68       24.33     10.17 o
  -5   4  11       21.28       16.58      8.80 o
  -4   4  11      100.55       99.22     10.54 o
  -3   4  11       47.34       27.91      7.11 o
  -2   4  11       27.83       25.21      5.40 o
  -1   4  11      176.65      184.20     12.88 o
   0   4  11       55.70       58.38      8.52 o
   1   4  11       41.86       33.25      7.58 o
   2   4  11       39.19       30.81      7.66 o
   3   4  11       37.26       41.24     10.44 o
  -4   5  11        9.07        7.42      6.70 o
  -3   5  11       29.67       21.58      7.24 o
  -2   5  11       51.58       48.25      6.77 o
  -1   5  11        1.68       10.43      5.84 o
   0   5  11      126.80      129.47     11.39 o
   1   5  11       12.76       15.10      7.46 o
   2   5  11      120.27      116.45     42.75 o
  -4   6  11       23.57       22.60      7.66 o
  -3   6  11        4.90       10.74      7.22 o
  -2   6  11        0.61        6.04      5.47 o
  -1   6  11      101.40       75.32     11.35 o
   0   6  11       47.92       26.10     10.14 o
   1   6  11       89.26       79.89     10.66 o
   2   6  11       22.86        9.02      9.85 o
  -3   7  11       65.26       58.90      9.33 o
  -2   7  11       44.04       33.27      8.16 o
  -1   7  11       37.77       47.41     11.31 o
   0   7  11       71.67       77.07     10.59 o
   1   7  11        7.07        8.48      7.76 o
  -2   8  11        7.49       14.66      7.49 o
  -1   8  11       22.68       15.97      9.35 o
   0   8  11       32.12       26.25     10.02 o
  -2 -14  12       80.97       72.51     10.04 o
  -1 -14  12       72.78       76.96      8.92 o
   0 -14  12       74.44       77.32     12.78 o
   1 -14  12       54.48       40.10     13.27 o
  -3 -13  12        3.05        9.74      9.39 o
  -2 -13  12      165.57      154.40     27.99 o
  -1 -13  12        4.37        9.41      5.59 o
   0 -13  12      102.62       88.78     10.78 o
   1 -13  12        3.65        7.32      5.43 o
   2 -13  12        9.41       15.09     13.83 o
  -3 -12  12      200.18      218.27     32.31 o
  -2 -12  12       34.08       41.58      5.98 o
  -1 -12  12       60.31       55.27      7.64 o
   0 -12  12        4.43        3.29      4.88 o
   1 -12  12      138.60      133.33     10.37 o
   2 -12  12        1.01       12.34      8.87 o
  -4 -11  12       71.80       53.53     42.79 o
  -3 -11  12       13.73       21.64      7.82 o
  -2 -11  12       19.87       23.26      4.96 o
  -1 -11  12        1.27        6.12      6.61 o
   0 -11  12      638.80      657.95     19.06 o
   1 -11  12       79.61       66.40      7.80 o
   2 -11  12       38.39       16.79      8.82 o
   3 -11  12       18.51        4.23      8.49 o
  -4 -10  12      135.87       96.16     54.78 o
  -3 -10  12        7.75        4.10      5.07 o
  -2 -10  12       34.50       46.97      6.36 o
  -1 -10  12      167.19      176.35     24.04 o
   0 -10  12      309.23      324.24     12.33 o
   1 -10  12       92.95       95.33      8.36 o
   2 -10  12       12.47        3.32      6.46 o
   3 -10  12      117.02      105.56     14.01 o
  -5  -9  12      218.43      152.52     72.50 o
  -4  -9  12        7.13       15.77     10.23 o
  -3  -9  12       21.89       30.62      6.20 o
  -2  -9  12       88.34      101.87     14.98 o
  -1  -9  12      295.40      294.08     10.86 o
   0  -9  12       65.42       68.75      6.84 o
   1  -9  12       60.78       52.87      6.81 o
   2  -9  12       76.93       77.62      9.45 o
   3  -9  12      165.64      163.25     38.21 o
   4  -9  12        6.23       -0.69     26.92 o
  -5  -8  12      160.20      124.44     49.20 o
  -4  -8  12        5.15        2.71      8.22 o
  -3  -8  12        1.09        8.56      8.30 o
  -2  -8  12        3.11       12.21      9.22 o
  -1  -8  12        1.83        6.36      3.55 o
   0  -8  12      205.53      196.86      9.71 o
   1  -8  12       73.36       76.15      8.98 o
   2  -8  12      196.13      189.96     13.20 o
   3  -8  12       53.27       58.52      9.16 o
   4  -8  12       25.61       12.51     15.09 o
  -5  -7  12       79.23       62.73     11.74 o
  -4  -7  12        8.10        0.02      5.32 o
  -3  -7  12        5.28        7.35      5.73 o
  -2  -7  12      124.46      124.77     21.61 o
  -1  -7  12       11.79       20.73      7.52 o
   0  -7  12       20.35       17.59      4.57 o
   1  -7  12       34.07       38.36      5.97 o
   2  -7  12       56.55       59.70      8.34 o
   3  -7  12      153.26      159.11     22.47 o
   4  -7  12        7.71       -9.66      8.65 o
  -5  -6  12       53.23       44.46      9.90 o
  -4  -6  12      157.30      132.45     34.93 o
  -3  -6  12      314.24      306.79     16.58 o
  -2  -6  12      147.35      130.69      8.70 o
  -1  -6  12      304.26      300.47      9.40 o
   0  -6  12       49.81       55.18      5.56 o
   1  -6  12       63.90       64.61      6.69 o
   2  -6  12       25.17       29.85      7.15 o
   3  -6  12       54.75       66.73      8.83 o
   4  -6  12        0.50       -7.20      6.41 o
  -5  -5  12       90.28       69.83     11.47 o
  -4  -5  12      134.68      166.17     15.13 o
  -3  -5  12      309.60      291.79     24.15 o
  -2  -5  12      407.04      415.20     12.01 o
  -1  -5  12      116.20      129.33      9.79 o
   0  -5  12       52.22       51.98      4.95 o
   1  -5  12       70.99       86.03      7.44 o
   2  -5  12      256.32      296.27     13.55 o
   3  -5  12       88.20       90.20      9.32 o
   4  -5  12        3.56        5.24      8.99 o
  -6  -4  12       11.72       18.24      8.82 o
  -5  -4  12       87.83       87.74     12.51 o
  -4  -4  12        7.30       11.55      9.30 o
  -3  -4  12       27.08       11.57      8.24 o
  -2  -4  12      148.53      153.56     11.48 o
  -1  -4  12       34.93       27.04      4.72 o
   0  -4  12       11.06       15.42      3.99 o
   1  -4  12       96.14      116.50      8.27 o
   2  -4  12      207.84      207.06     11.57 o
   3  -4  12       59.89       61.76     14.03 o
   4  -4  12       14.96       27.82     22.43 o
  -6  -3  12       12.77       20.08      8.46 o
  -5  -3  12        3.78        4.65      7.62 o
  -4  -3  12       73.86       83.01     11.18 o
  -3  -3  12      107.55      101.56      9.30 o
  -2  -3  12        1.69        5.70      4.13 o
  -1  -3  12        3.63       11.18      3.96 o
   0  -3  12        5.76        3.89      3.70 o
   1  -3  12      445.79      517.15     14.60 o
   2  -3  12       27.99       13.69      5.12 o
   3  -3  12       33.18       33.67      8.85 o
   4  -3  12       40.18       42.48     10.79 o
  -6  -2  12        4.13       11.70      9.92 o
  -5  -2  12       50.19       32.29      9.25 o
  -4  -2  12        7.71        6.70      5.31 o
  -3  -2  12      162.77      171.91     14.55 o
  -2  -2  12      432.89      410.25     12.00 o
  -1  -2  12      178.57      193.44      9.25 o
   0  -2  12      517.48      573.34     13.73 o
   1  -2  12       47.12       34.64      6.40 o
   2  -2  12       44.11       54.42      7.22 o
   3  -2  12       58.81       57.58     10.14 o
   4  -2  12      175.55      185.00     18.73 o
  -5  -1  12       62.47       36.09      9.94 o
  -4  -1  12       82.21       88.25      9.42 o
  -3  -1  12      223.89      191.34     11.96 o
  -2  -1  12      291.35      305.62     10.80 o
  -1  -1  12      127.20      123.94      8.42 o
   0  -1  12       53.76       70.09      6.17 o
   1  -1  12       99.01      121.68      8.38 o
   2  -1  12        6.75        4.87      9.89 o
   3  -1  12      217.85      208.77     29.12 o
   4  -1  12       10.83       14.98      9.55 o
  -5   0  12       99.45       98.96     12.90 o
  -4   0  12       39.18       28.29      7.12 o
  -3   0  12      140.98      126.46     18.30 o
  -2   0  12       89.91      107.92     11.63 o
  -1   0  12        7.27       12.44      4.62 o
   0   0  12       20.22       24.44      5.02 o
   1   0  12        6.28        8.05      4.38 o
   2   0  12       35.37       31.06     12.57 o
   3   0  12       35.80       47.70     13.65 o
   4   0  12        6.67       20.74      8.23 o
  -5   1  12       30.36       32.17      7.00 o
  -4   1  12       19.53       17.21      6.58 o
  -3   1  12      128.59      128.29     11.06 o
  -2   1  12      111.15      134.49      8.67 o
  -1   1  12       79.37       85.33      7.62 o
   0   1  12       84.28       88.35      7.57 o
   1   1  12        4.89        2.37      5.53 o
   2   1  12        8.70       -0.03      8.99 o
   3   1  12        9.37       17.00     12.69 o
  -5   2  12       12.65        9.10      6.22 o
  -4   2  12        3.00        3.83      5.82 o
  -3   2  12      172.89      165.47     14.67 o
  -2   2  12       86.26       90.89      7.64 o
  -1   2  12       34.75       36.06      7.94 o
   0   2  12      307.91      319.64     15.70 o
   1   2  12       66.37       55.32      8.19 o
   2   2  12       66.19       30.35     10.44 o
   3   2  12       21.02      -13.85     10.63 o
  -5   3  12        1.25        6.85      6.20 o
  -4   3  12        4.29        4.57      8.09 o
  -3   3  12        9.79        4.22      5.97 o
  -2   3  12        8.17        7.87      4.75 o
  -1   3  12      187.61      214.41     11.32 o
   0   3  12       70.96       66.42      8.99 o
   1   3  12      122.14      112.57     11.04 o
   2   3  12       19.25        7.27      7.30 o
   3   3  12       65.54       42.30     13.62 o
  -4   4  12        3.56        6.10      6.74 o
  -3   4  12       17.80        9.45      6.42 o
  -2   4  12       12.47       15.80      5.40 o
  -1   4  12        6.49        2.15      4.72 o
   0   4  12      114.18      109.43     10.92 o
   1   4  12       25.40       19.38      7.62 o
   2   4  12       75.01       59.88     31.52 o
  -4   5  12       13.45        9.86      7.67 o
  -3   5  12       58.53       53.28     10.86 o
  -2   5  12       48.18       54.80      7.48 o
  -1   5  12       66.14       43.03     10.56 o
   0   5  12       88.12       83.11     14.59 o
   1   5  12       24.39       26.24      8.74 o
   2   5  12        2.32      -14.10      8.82 o
  -3   6  12       20.24       12.74      7.32 o
  -2   6  12       87.32       82.74     19.13 o
  -1   6  12      108.12       92.47     13.09 o
   0   6  12       37.19       29.36     12.52 o
   1   6  12        7.42        3.40      7.89 o
  -2   7  12       37.90       33.06      8.46 o
  -1   7  12        4.81       -5.54     13.75 o
   0   7  12        8.64       -4.58      7.00 o
   0 -14  13       54.17       50.39      9.65 o
  -2 -13  13      154.76      184.17     18.36 o
  -1 -13  13       49.07       54.05      7.94 o
   0 -13  13        9.39       11.02      9.89 o
   1 -13  13      301.33      308.77     14.37 o
  -3 -12  13      177.66       89.96     31.68 o
  -2 -12  13       39.97       29.88      8.71 o
  -1 -12  13        6.22        7.90      5.98 o
   0 -12  13       11.64        3.96      5.20 o
   1 -12  13      478.55      481.34     16.63 o
   2 -12  13       31.37       26.93      8.64 o
  -4 -11  13       68.91       37.60     19.27 o
  -3 -11  13       10.31       -4.45      6.47 o
  -2 -11  13       47.35       42.96      5.87 o
  -1 -11  13        7.94       11.97      5.03 o
   0 -11  13      413.40      389.25     15.81 o
   1 -11  13       43.22       38.43      7.05 o
   2 -11  13        1.54        5.61      7.76 o
  -4 -10  13       71.88       59.23     29.44 o
  -3 -10  13       19.57       16.95     13.04 o
  -2 -10  13       18.10       25.18      5.01 o
  -1 -10  13       35.84       37.11      6.81 o
   0 -10  13       31.14       38.65      5.92 o
   1 -10  13      243.65      253.49     11.89 o
   2 -10  13        1.75        7.20      6.82 o
   3 -10  13       99.19       87.43     11.00 o
  -4  -9  13       79.02       57.34     23.27 o
  -3  -9  13        0.84        4.37     11.95 o
  -2  -9  13        0.60        1.90      4.65 o
  -1  -9  13       14.51       17.79      4.92 o
   0  -9  13       47.27       48.93      6.34 o
   1  -9  13       52.79       66.37      8.15 o
   2  -9  13       56.97       69.87      9.43 o
   3  -9  13      107.40      107.81     11.53 o
  -5  -8  13      215.99      143.12     54.52 o
  -4  -8  13      114.54       91.88     23.13 o
  -3  -8  13       25.84       26.10      7.75 o
  -2  -8  13       81.67       88.69     12.89 o
  -1  -8  13        9.31        7.32      4.39 o
   0  -8  13       58.47       73.24      7.28 o
   1  -8  13       37.96       30.22      5.94 o
   2  -8  13        8.34        5.13      6.01 o
   3  -8  13       44.49       46.14      8.76 o
  -5  -7  13       99.91       84.34     22.16 o
  -4  -7  13       48.30       48.52     12.69 o
  -3  -7  13      163.67      181.01     17.63 o
  -2  -7  13      357.87      366.24     13.22 o
  -1  -7  13       61.77       62.72      7.03 o
   0  -7  13       73.26       95.10      7.86 o
   1  -7  13       18.26       23.57      5.46 o
   2  -7  13       12.01       14.75      6.46 o
   3  -7  13       62.83       62.77      9.43 o
  -5  -6  13       29.35       31.01      9.84 o
  -4  -6  13      165.02      139.89     33.22 o
  -3  -6  13       81.98       64.39     11.46 o
  -2  -6  13       73.09       79.06      7.50 o
  -1  -6  13      192.09      183.00      9.22 o
   0  -6  13        8.17       12.74      4.54 o
   1  -6  13      105.52      107.32     17.96 o
   2  -6  13        8.33        9.21      5.87 o
   3  -6  13      200.00      195.15     22.67 o
  -5  -5  13       89.85       93.83     19.16 o
  -4  -5  13       15.22        6.66      6.70 o
  -3  -5  13      231.96      225.10     14.98 o
  -2  -5  13      240.74      257.83     10.03 o
  -1  -5  13        8.44       10.28      4.23 o
   0  -5  13       48.28       46.35      6.38 o
   1  -5  13        9.84       11.72      4.88 o
   2  -5  13      411.97      473.14     21.03 o
   3  -5  13       52.03       55.53     10.80 o
   4  -5  13       52.98       35.10     16.71 o
  -5  -4  13       42.73       33.80      9.61 o
  -4  -4  13      121.91      104.58     12.93 o
  -3  -4  13       71.82       43.90      7.15 o
  -2  -4  13       46.95       57.98      6.20 o
  -1  -4  13       73.82       73.15      6.78 o
   0  -4  13       97.22      101.76      7.19 o
   1  -4  13      340.77      381.01     15.33 o
   2  -4  13        2.31        0.32      4.51 o
   3  -4  13       59.85       73.20      8.98 o
   4  -4  13       24.80       24.67     16.17 o
  -5  -3  13       20.91       15.04      8.26 o
  -4  -3  13       43.66       34.33      8.55 o
  -3  -3  13       19.12        8.14      4.94 o
  -2  -3  13       17.55       19.71      5.45 o
  -1  -3  13      126.01      114.52      8.29 o
   0  -3  13      113.28      126.60      8.71 o
   1  -3  13       16.59       17.63      7.83 o
   2  -3  13        0.52       13.17      6.60 o
   3  -3  13       21.53       13.40      8.58 o
  -5  -2  13       39.50       38.24      9.55 o
  -4  -2  13       14.10       13.75      5.97 o
  -3  -2  13        5.25        2.99      4.09 o
  -2  -2  13      103.81      112.88      7.80 o
  -1  -2  13       66.91       75.58      9.33 o
   0  -2  13        0.97        3.70      4.25 o
   1  -2  13       15.01       11.03      5.25 o
   2  -2  13       19.11       24.26      7.92 o
   3  -2  13       21.67       14.94      8.54 o
  -5  -1  13      159.97      104.19     20.44 o
  -4  -1  13       28.14       28.15      6.85 o
  -3  -1  13       38.24       24.94      7.54 o
  -2  -1  13      225.27      228.34     10.42 o
  -1  -1  13      120.65      139.70      9.35 o
   0  -1  13       65.09       71.68      7.15 o
   1  -1  13      123.57      140.14     10.77 o
   2  -1  13        0.52       -5.95     10.89 o
   3  -1  13        7.89       -3.24     10.07 o
  -5   0  13       11.90       10.72      6.15 o
  -4   0  13        2.49       -1.55      5.33 o
  -3   0  13       82.45       67.75      9.00 o
  -2   0  13      567.69      616.75     16.15 o
  -1   0  13      283.00      292.91     11.67 o
   0   0  13      119.22      124.55      9.03 o
   1   0  13      219.22      257.05     22.35 o
   2   0  13       26.93       39.70     14.97 o
   3   0  13       10.02       16.99     12.47 o
  -5   1  13        1.04        5.74      5.87 o
  -4   1  13        4.14        9.71      6.25 o
  -3   1  13      129.64      134.33     11.62 o
  -2   1  13       78.98       63.17      8.33 o
  -1   1  13       16.80       13.90      5.07 o
   0   1  13      239.80      288.03     11.88 o
   1   1  13      112.10      121.02     11.28 o
   2   1  13       15.07       -1.43     10.95 o
   3   1  13       23.53       -0.29     10.82 o
  -5   2  13       64.75       57.67      8.90 o
  -4   2  13       74.93       77.51      9.75 o
  -3   2  13       18.01       14.70      6.71 o
  -2   2  13        0.84        1.56      4.71 o
  -1   2  13        0.45        0.40      6.00 o
   0   2  13       51.26       57.60      8.96 o
   1   2  13       28.20       17.04      7.59 o
   2   2  13        4.64        1.04      8.38 o
  -4   3  13       58.83       36.45      8.33 o
  -3   3  13        3.06       -2.35      5.97 o
  -2   3  13       21.22       21.86      8.85 o
  -1   3  13       16.48       16.07      5.72 o
   0   3  13       25.03       16.00      7.40 o
   1   3  13       48.45       33.00     12.70 o
   2   3  13        1.59        3.68      9.92 o
  -4   4  13        1.09        9.13      7.28 o
  -3   4  13       17.43       14.54      7.10 o
  -2   4  13        0.67        6.97      5.52 o
  -1   4  13       25.18       14.90      8.78 o
   0   4  13      199.57      201.71     46.61 o
   1   4  13       22.88        9.72      7.84 o
  -3   5  13        0.53        0.73      6.90 o
  -2   5  13       59.98       52.80     12.64 o
  -1   5  13       76.64       69.51     28.11 o
   0   5  13       42.71       33.02      9.05 o
   1   5  13       12.08       11.64      7.87 o
  -2   6  13       39.46       16.13      8.73 o
  -1   6  13       24.08        6.66     14.35 o
  -1 -13  14       36.33       35.47      7.57 o
   0 -13  14        5.77        5.37      6.28 o
  -2 -12  14       45.69       55.23      7.46 o
  -1 -12  14       92.07      103.94     10.89 o
   0 -12  14      154.36      151.11     14.24 o
   1 -12  14      143.10      140.50     10.93 o
  -3 -11  14        9.86       21.44      8.94 o
  -2 -11  14       27.35       20.35      8.17 o
  -1 -11  14       40.99       44.98     10.73 o
   0 -11  14       27.15       23.99      6.82 o
   1 -11  14       95.13       90.37      9.12 o
   2 -11  14      176.44      195.08     17.47 o
  -4 -10  14      138.62      110.04     25.80 o
  -3 -10  14       68.36       53.61     12.47 o
  -2 -10  14       15.39       21.24      5.81 o
  -1 -10  14        0.59        1.38      6.20 o
   0 -10  14       31.43       24.51      6.41 o
   1 -10  14       36.90       37.25      6.78 o
   2 -10  14       34.66       24.60      8.07 o
  -4  -9  14       89.95       76.92     26.97 o
  -3  -9  14       11.84       14.32      8.86 o
  -2  -9  14       72.25       75.25     17.45 o
  -1  -9  14       94.56      102.61     11.57 o
   0  -9  14        1.38        9.35      5.21 o
   1  -9  14       46.63       57.90      7.47 o
   2  -9  14        2.11        5.80      7.97 o
   3  -9  14        4.29        4.55      7.29 o
  -4  -8  14       19.84       13.15      7.70 o
  -3  -8  14      125.52      133.94     24.27 o
  -2  -8  14       84.21       88.36     11.37 o
  -1  -8  14        8.49       10.27      5.85 o
   0  -8  14      122.47      129.05      9.55 o
   1  -8  14       87.01      102.89      9.14 o
   2  -8  14       73.52       58.79      9.20 o
   3  -8  14        1.14        6.77      6.82 o
  -4  -7  14      139.98      119.72     26.95 o
  -3  -7  14       23.19       18.15      8.03 o
  -2  -7  14      101.59       98.49     17.34 o
  -1  -7  14      153.81      143.03     18.03 o
   0  -7  14        3.12        1.54      4.93 o
   1  -7  14       76.78       83.03      8.30 o
   2  -7  14        5.96        2.67      6.15 o
   3  -7  14      175.99      173.24     15.32 o
  -5  -6  14       31.25       21.69      9.01 o
  -4  -6  14      126.68      120.40     13.53 o
  -3  -6  14       63.78       56.41     10.26 o
  -2  -6  14      158.70      157.50     10.08 o
  -1  -6  14      127.75      131.20      8.90 o
   0  -6  14        9.62       11.90      5.42 o
   1  -6  14       54.90       64.26     10.12 o
   2  -6  14       86.18       77.67      9.56 o
   3  -6  14       20.81       28.15      7.81 o
  -5  -5  14       15.84        9.19      8.03 o
  -4  -5  14       22.31       28.22      9.75 o
  -3  -5  14       86.59       75.51     10.69 o
  -2  -5  14      177.65      194.34     10.48 o
  -1  -5  14       27.72       32.65      5.61 o
   0  -5  14       85.75       93.42     12.13 o
   1  -5  14      116.06      129.13     11.11 o
   2  -5  14       67.01       70.36     15.74 o
   3  -5  14       11.81        9.35      6.36 o
  -5  -4  14       37.47       18.51      8.88 o
  -4  -4  14       28.24       19.79      8.08 o
  -3  -4  14        1.99        1.20      4.82 o
  -2  -4  14       69.18       84.37      7.22 o
  -1  -4  14      118.11      118.14     10.41 o
   0  -4  14       53.17       65.01      8.31 o
   1  -4  14       58.01       60.89      8.53 o
   2  -4  14       94.61       69.72     14.87 o
   3  -4  14       30.18       15.76      9.18 o
  -5  -3  14       11.76       13.34      8.71 o
  -4  -3  14      116.57       78.53     11.78 o
  -3  -3  14       87.54       64.02     10.85 o
  -2  -3  14      100.07      104.07      7.78 o
  -1  -3  14       57.31       47.15      6.43 o
   0  -3  14       17.26       20.83      5.27 o
   1  -3  14        1.51        0.57      8.48 o
   2  -3  14       17.50       18.16     11.18 o
   3  -3  14        3.29       -4.66     10.50 o
  -5  -2  14      156.53      106.29     20.63 o
  -4  -2  14       25.91       23.11      6.79 o
  -3  -2  14       21.69        6.47      4.92 o
  -2  -2  14      106.50      114.78     10.96 o
  -1  -2  14      209.30      238.82     11.14 o
   0  -2  14       87.88       86.90      7.96 o
   1  -2  14       31.88       29.94      7.21 o
   2  -2  14       26.69       19.35     15.00 o
   3  -2  14       43.43       25.56     13.10 o
  -5  -1  14       30.55       25.83      9.87 o
  -4  -1  14        2.99        8.31      6.12 o
  -3  -1  14        0.91        5.22      5.70 o
  -2  -1  14      129.02      145.21      9.29 o
  -1  -1  14      162.80      170.62     10.37 o
   0  -1  14       62.51       57.78      6.97 o
   1  -1  14      103.41      126.36     10.90 o
   2  -1  14       80.76       69.59     17.76 o
   3  -1  14       13.39        2.32     10.74 o
  -4   0  14        9.84       13.47      6.87 o
  -3   0  14       14.34       16.58      6.66 o
  -2   0  14      135.10      161.71      9.84 o
  -1   0  14       23.84       15.35      6.42 o
   0   0  14        0.46       -0.85      4.42 o
   1   0  14      122.84      140.37     36.42 o
   2   0  14       42.25       12.13     13.57 o
  -4   1  14       10.79       12.56      6.79 o
  -3   1  14       72.82       75.57      9.88 o
  -2   1  14        2.05       -1.43      4.58 o
  -1   1  14       19.96       12.96      5.35 o
   0   1  14       44.53       34.29      6.61 o
   1   1  14       36.98       28.83      8.74 o
   2   1  14       73.33       31.45     12.35 o
  -4   2  14       76.92       55.73      9.41 o
  -3   2  14        1.46        3.78      6.52 o
  -2   2  14       70.72       59.00      8.83 o
  -1   2  14        0.59        6.15      5.33 o
   0   2  14        2.23        2.81      6.73 o
   1   2  14      256.49      306.99     30.31 o
   2   2  14       30.98       13.92     11.28 o
  -3   3  14       22.18       20.84      7.78 o
  -2   3  14        4.96        4.24      5.32 o
  -1   3  14        3.75        6.62      9.15 o
   0   3  14       81.89       68.77     10.57 o
   1   3  14      139.05      114.09     14.52 o
  -3   4  14       35.65       31.98      9.05 o
  -2   4  14       15.90       21.10      6.14 o
  -1   4  14       24.60       23.45     14.12 o
   0   4  14       70.94       74.86     10.88 o
  -1 -12  15        0.95        5.72      9.64 o
   0 -12  15        0.47       11.78      6.19 o
  -2 -11  15        0.54        2.23      5.68 o
  -1 -11  15       34.79       28.40      9.23 o
   0 -11  15       64.99       66.05      9.06 o
   1 -11  15        2.87        1.44      5.62 o
  -3 -10  15        9.55        5.25      9.80 o
  -2 -10  15       60.32       44.08      6.94 o
  -1 -10  15      196.51      205.21     21.86 o
   0 -10  15       38.77       47.53      7.84 o
   1 -10  15       64.84       67.07      8.32 o
  -3  -9  15       70.79       72.57     26.61 o
  -2  -9  15      131.62      117.54     14.44 o
  -1  -9  15      169.57      184.07     15.05 o
   0  -9  15       21.00       18.97      7.43 o
   1  -9  15        0.72        3.73      5.62 o
   2  -9  15       31.26       31.85      9.69 o
  -4  -8  15       54.39       42.12     10.59 o
  -3  -8  15      271.91      275.01     17.89 o
  -2  -8  15      134.82      129.34     24.12 o
  -1  -8  15       96.17       82.65     10.54 o
   0  -8  15       15.74       16.71      7.63 o
   1  -8  15       18.28       18.50      6.80 o
   2  -8  15       15.60        6.02      6.99 o
  -4  -7  15       36.00       25.12      9.74 o
  -3  -7  15       32.31       25.32      8.47 o
  -2  -7  15      160.86      159.61     19.77 o
  -1  -7  15      130.06      126.36     12.30 o
   0  -7  15       14.30       13.65      6.74 o
   1  -7  15       36.47       44.41      8.91 o
   2  -7  15       52.20       65.20     18.90 o
  -4  -6  15       10.08        2.28     11.27 o
  -3  -6  15       28.89       27.60      9.60 o
  -2  -6  15        8.18        6.41      4.67 o
  -1  -6  15        0.51        5.97      4.73 o
   0  -6  15       27.25       31.97      7.94 o
   1  -6  15       94.13      101.70     10.51 o
   2  -6  15      257.72      273.60     18.15 o
  -4  -5  15       39.31       37.31      9.14 o
  -3  -5  15       38.92       32.66      9.06 o
  -2  -5  15        7.69        8.11      4.51 o
  -1  -5  15       30.62       28.46      6.28 o
   0  -5  15       37.72       38.79     14.13 o
   1  -5  15       67.84       78.30      9.62 o
   2  -5  15        0.96        1.53      7.13 o
  -4  -4  15      234.75      172.95     25.07 o
  -3  -4  15       93.72       71.13     14.97 o
  -2  -4  15       65.97       59.73      6.68 o
  -1  -4  15      246.33      265.34     11.60 o
   0  -4  15      149.58      159.41     21.27 o
   1  -4  15       29.69       36.81     11.32 o
   2  -4  15        0.33        0.59      7.02 o
  -4  -3  15      269.00      288.93     29.34 o
  -3  -3  15        2.06        6.71      6.18 o
  -2  -3  15       36.37       42.93      6.08 o
  -1  -3  15      241.02      280.61     15.84 o
   0  -3  15      173.29      175.38     12.48 o
   1  -3  15      102.87      100.77     10.57 o
   2  -3  15       31.16       27.65     16.27 o
  -4  -2  15       29.46       36.18      7.88 o
  -3  -2  15       11.17       10.26      6.59 o
  -2  -2  15       10.38        5.33      4.68 o
  -1  -2  15      247.33      281.43     15.84 o
   0  -2  15       72.28       67.46      7.92 o
   1  -2  15        9.51       11.87      8.38 o
   2  -2  15       51.66       40.92     16.53 o
  -4  -1  15       14.77        1.94      6.45 o
  -3  -1  15        7.00        8.50      6.07 o
  -2  -1  15       87.58      100.78      8.35 o
  -1  -1  15       13.13        5.81      5.25 o
   0  -1  15        9.09        5.73      5.21 o
   1  -1  15       75.87       79.37     13.09 o
   2  -1  15        9.93        6.07     14.36 o
  -4   0  15       12.75       12.88      6.95 o
  -3   0  15       30.88       22.60      7.44 o
  -2   0  15        7.35       10.11      6.17 o
  -1   0  15       53.61       54.08      7.73 o
   0   0  15       20.56       13.44      7.10 o
   1   0  15        3.57       11.24     12.32 o
   2   0  15       58.83       22.45     12.77 o
  -3   1  15       17.33       21.30      7.66 o
  -2   1  15        9.34       11.14      5.57 o
  -1   1  15       45.79       40.93      7.77 o
   0   1  15        3.35        7.67      9.01 o
   1   1  15       11.09       19.06     10.24 o
  -3   2  15       20.75       11.66      7.27 o
  -2   2  15       56.15       41.58      6.69 o
  -1   2  15       10.71       11.81      6.79 o
   0   2  15        2.61        5.64      8.72 o
   1   2  15       39.77       55.00     11.82 o
  -2   3  15       37.09       36.00      6.89 o
  -1   3  15       73.42       68.45     28.69 o
   0   3  15        6.41       12.77      9.27 o
  -1 -11  16       11.39       22.04      7.97 o
   0 -11  16       16.30       25.14      8.58 o
  -2 -10  16      111.85      115.18     11.20 o
  -1 -10  16       45.15       28.59      8.03 o
   0 -10  16       17.96       19.91      7.93 o
  -3  -9  16       62.90       40.60     18.99 o
  -2  -9  16       26.22       30.28      6.24 o
  -1  -9  16      224.45      262.20     16.37 o
   0  -9  16      327.34      312.49     26.85 o
   1  -9  16        9.95       20.47      7.29 o
  -3  -8  16        7.46       -7.10      7.41 o
  -2  -8  16       53.49       48.33      7.84 o
  -1  -8  16       97.60       72.97     10.55 o
   0  -8  16       59.86       51.24      9.95 o
   1  -8  16       14.40       19.44      7.22 o
  -3  -7  16       29.32       21.64      8.94 o
  -2  -7  16       74.95       78.01      8.72 o
  -1  -7  16       50.42       49.20     10.39 o
   0  -7  16        0.65        2.17      9.49 o
   1  -7  16        0.72        7.22      6.50 o
  -4  -6  16       30.51       33.63     10.43 o
  -3  -6  16      107.50       93.98     13.15 o
  -2  -6  16       94.59       98.38      8.97 o
  -1  -6  16       62.09       66.89      8.94 o
   0  -6  16       43.00       63.13     15.12 o
   1  -6  16        5.75       11.20      6.58 o
   2  -6  16        4.03       -0.52     18.67 o
  -4  -5  16        8.55       12.19      7.40 o
  -3  -5  16      200.24      167.18     26.02 o
  -2  -5  16       38.71       30.94      5.87 o
  -1  -5  16       28.40       28.16      6.06 o
   0  -5  16       38.60       38.13      9.46 o
   1  -5  16       39.43       44.90      8.88 o
   2  -5  16       30.61       44.69     10.72 o
  -4  -4  16      103.98       79.50     19.23 o
  -3  -4  16        0.74       -0.92      6.11 o
  -2  -4  16        7.68        6.45      4.59 o
  -1  -4  16        2.32       -0.12      5.14 o
   0  -4  16      127.71      126.27     18.33 o
   1  -4  16       93.37       88.60     10.74 o
   2  -4  16       38.18       29.75     15.11 o
  -4  -3  16       15.92       16.24      8.89 o
  -3  -3  16       37.14       33.25      8.07 o
  -2  -3  16        0.40       -1.16      4.57 o
  -1  -3  16      120.60      116.46     11.82 o
   0  -3  16       89.63       84.22     12.05 o
   1  -3  16       38.14       41.66      8.34 o
  -3  -2  16       95.52       90.26     10.62 o
  -2  -2  16       46.52       43.82      6.79 o
  -1  -2  16      116.14      101.13     18.49 o
   0  -2  16       54.04       53.00      9.83 o
   1  -2  16       39.07       31.09     10.43 o
  -3  -1  16       14.90       14.83      7.40 o
  -2  -1  16        4.41       10.89      5.27 o
  -1  -1  16        0.86        5.74      5.68 o
   0  -1  16       25.42       20.10      8.80 o
   1  -1  16       28.09       23.73     10.57 o
  -3   0  16       21.15       22.13      7.98 o
  -2   0  16       21.20       21.62      5.98 o
  -1   0  16       11.34       11.31      6.24 o
   0   0  16        2.10       -3.11      8.12 o
  -2   1  16        2.85        1.03      5.27 o
  -1   1  16        5.54       14.13      7.09 o
   0   1  16       48.16       52.77     11.76 o
  -1  -9  17       38.08       35.54      9.11 o
  -2  -8  17       27.09       24.45      9.60 o
  -1  -8  17       15.32       14.66      7.97 o
   0  -8  17       18.60       16.41      8.03 o
  -2  -7  17       65.41       61.19      7.98 o
  -1  -7  17       80.36       84.22     11.22 o
   0  -7  17       99.63       84.25     17.58 o
  -3  -6  17       97.26       66.99     12.48 o
  -2  -6  17       28.96       27.21      6.35 o
  -1  -6  17       23.53       26.06      8.16 o
   0  -6  17       51.66       39.87      9.81 o
  -3  -5  17       99.77       83.76     12.87 o
  -2  -5  17       12.62       16.66      5.43 o
  -1  -5  17       19.47       23.49      7.77 o
   0  -5  17       70.62       75.61     11.61 o
  -3  -4  17       33.61       25.76      7.72 o
  -2  -4  17       21.29       21.09      5.80 o
  -1  -4  17       38.84       30.64      8.41 o
   0  -4  17      137.35      122.20     13.59 o
  -2  -3  17        0.68        8.78      5.37 o
  -1  -3  17       26.40       22.44      6.96 o
   0  -3  17        0.57        1.66      7.23 o
  -2  -2  17       35.99       37.39      7.60 o
  -1  -2  17        8.66        7.02      6.34 o
   0  -2  17       12.09       12.81      7.51 o
  -1  -1  17       20.62       18.42      7.67 o
 
